# Supplementary material for: High-resolution silkworm pan-genome provides genetic insights into artificial selection and ecological adaptation
Source: Nat Commun. 2022 Sep 24;13:5619. doi: 10.1038/s41467-022-33366-x (PMC9509368; doi:10.1038/s41467-022-33366-x)
Supplement: Supplementary file 4 — Supplementary Data 1 [file 41467_2022_33366_MOESM4_ESM.xlsx]

## Sheet: Supplementary Data 1
Supplementary Data 1. Information and NGS sequencing summary of the 1,078 samples
Sample ID	Group	Name	Gender	Moltinism	Voltinism	Origin	Background/Phenotype*	Resequencing depth (×)	Total bases (Gb)
BomL1	Local	Guisanmian	Female	3	1	Guangxi, China	p3, M3, Y, golden cocoon, V1	87	39.54
BomL2	Local	208Guizhou 1	Male	3	1	Guizhou, China	M3, V1	87	39.52
BomL3	Local	208Guizhou 2	Female	3	1	Guizhou, China	M3, V1	52	23.52
BomL4	Local	Shangqiu No.1	Male	3	1	Henan, China	p, M3, V1	86	39.12
BomL5	Local	Mengzi No.1	Male	3	1	Yunnan, China	M3, V1	84	38
BomL6	Local	Lu No.1	Male	3	1	Shandong, China	p, M3, Y, C, V1	83	37.54
BomL7	Local	Lu No.10	Male	3	1	Shandong, China	p, M3, Y, flesh-coloured cocoon	92	41.78
BomL8	Local	Tu No.2	Male	3	1	Shanxi, China	p, M3, Y, C	78	35.46
BomL9	Local	Tu No.6	Male	3	1	Shanxi, China	p3, M3	79	35.62
BomL10	Local	Tu No.1	Male	3	1	Shanxi, China	p3, M3	89	40.46
BomL11	Local	Tu No.7 W	Male	3	1	Shanxi, China	p3, Ze, M3	68	31.04
BomL12	Local	Tu No.7 Y	Male	3	1	Shanxi, China	p3, Ze, M3, Y, C	81	36.78
BomL13	Local	Tu No.5	Female	3	1	Shanxi, China	p, Ze, M3, Y	65	29.26
BomL14	Local	Tu No.4	Male	3	1	Shanxi, China	p3, Ze, M3, Y	59	26.56
BomL15	Local	Tu No.3	Male	3	1	Shanxi, China	p3, Ze, M3, Y, C	70	31.65
BomL16	Local	Yanhe No.1	Male	3	1	Guizhou, China	p, M3, Y, C, V1	88	39.87
BomL17	Local	Zhengan No.1	Male	3	1	Guizhou, China	p, M3, Y, yellow cocoon, V1	86	39.1
BomL18	Local	Zunyi No.1	Male	3	1	Guizhou, China	p, M3, dilute-green cocoon, V1	76	34.45
BomL19	Local	Zunyi No.2	Male	3	1	Guizhou, China	p, M3, Y, C, V1	85	38.57
BomL20	Local	ShenNong No.5	Male	3	1	Hubei, China	p, M3, V1	89	40.19
BomL21	Local	ShenNong No.2	Male	3	1	Hubei, China	p, M3, V1	73	32.89
BomL22	Local	ShenNong No.1	Male	3	1	Hubei, China	p, M3, V1	76	34.55
BomL23	Local	Chuxiong	Male	4	2	Yunnan, China	p, Y, C	87	39.51
BomL24	Local	Ankang No.4pY	Male	3	1	Shaanxi, China	p, K, M3, Y, C	80	36.31
BomL25	Local	ZT200	Male	4	1	Shaanxi, China	p, Y, Pk	84	37.83
BomL26	Local	Ankang No.4	Male	3	1	Shaanxi, China	p3, K, M3, Y, Pk	71	32
BomL27	Local	Dachuibazi	unknown	3	1	Shaanxi, China	p, M3, Y, Pk	79	35.61
BomL28	Local	Wugong	Male	3	1	Shaanxi, China	p, M3, V1	74	33.67
BomL29	Local	ZT300	Male	3	1	Shaanxi, China	p, M3, V1	85	38.28
BomL30	Local	ZT100	Male	3	1	Hunan, China	p2, M3, Y, C	87	39.18
BomL31	Local	Yanji	Male	3	1	Jilin, China	p3, M3, Y, Pk	85	38.49
BomL32	Local	A10	Male	3	1	Yunnan, China	p, Y, Pk	71	32.09
BomL33	Local	Gansu 1	unknown	3	1	Gansu, China	p, M3, Y, pink cocoon	75	33.99
BomL34	Local	Gansu 2	Male	3	1	Gansu, China	p, M3, Y, Pk	84	37.92
BomL35	Local	TP01	Male	3	2	Chongqing, China	p, M3, Y, C	85	38.6
BomL36	Local	Zhongjiang	Male	3	1	Sichuan, China	p, M3, Y, flesh-coloured cocoon	80	36.24
BomL37	Local	Ermao	Male	3	1	Sichuan, China	p, M3, Y, rusty cocoon	81	36.86
BomL38	Local	Damao	Male	3	1	Sichuan, China	p, M3, Y, flesh-coloured cocoon	81	36.5
BomL39	Local	Qiansanmian	Male	3	1	Guizhou, China	pM, M3, V1	83	37.43
BomL40	Local	Sichuansanmian	Male	3	1	Sichuan, China	p, M3, Y, C	69	31.18
BomL41	Local	Huangbo	Male	3	1	China	p, M3, Y, C	86	39.02
BomL42	Local	Tu 7	Female	3	1	Sichuan, China	p, Y	73	33.02
BomL43	Local	Tu 3	Female	3	1	Sichuan, China	p, Ze, Y	81	36.59
BomL44	Local	Tu 8	Male	3	1	Sichuan, China	p3, Y	82	37.2
BomL45	Local	Mianyanghong	Male	4	1	Hubei, China	p, Y, Pk	81	36.64
BomL46	Local	Datuanyuan	Male	4	1	China	p, Y, Pk	82	37.15
BomL47	Local	France 408ps	Male	4	1	France	pS, Y, dilute-yellow cocoon	181	81.85
BomL48	Local	Yihuangjian	Male	4	unknown	Europe	p3, Y, dilute-yellow cocoon	69	31.2
BomL49	Local	France 403	Male	4	1	France	p, Y, C	80	36.32
BomL50	Local	France 50B	Male	4	1	France	p3, Ze	68	30.97
BomL51	Local	Morocco	Male	4	1	Morocco	p3, Y, yellow cocoon	69	31.19
BomL52	Local	Bagdad	Male	4	1	Russia	p3	86	39.03
BomL53	Local	с-оветская1	Male	4	1	Russia	Ng, p	89	40.15
BomL54	Local	Italy 16	Male	4	1	Italy	p3, Ze, Y	90	40.88
BomL55	Local	East Germany 201	Male	4	1	Germany	p3, Y, orange cocoon	90	40.81
BomL56	Local	Hungary	Male	4	1	Hungary	p, Y, cream-colored cocoon	91	41.1
BomL57	Local	Spain	Male	4	1	Spain	p, Y, orange cocoon	82	37.24
BomL58	Local	Luobendihong	Male	4	1	Turkey	p, Y, orange cocoon	93	42.11
BomL59	Local	Romania No.9	Male	4	1	Romania	p, Y, cream-colored cocoon	82	37.33
BomL60	Local	317	Male	4	1	Germany	p3, Y, dilute-yellow cocoon	79	35.69
BomL61	Local	Romania No.6	Male	4	1	Romania	p, Y, orange cocoon	77	35.07
BomL62	Local	410	Male	4	1	Germany	grey-green egg, Y, yellow cocoon	83	37.46
BomL63	Local	Romania No.3	Male	4	1	Romania	p, Y, orange cocoon	77	34.76
BomL64	Local	East Germany 908	Male	4	1	Germany	p3, Y, orange cocoon	82	37.23
BomL65	Local	ShenNong No.3	Male	3	1	Hubei, China	p, M3, V1	85	38.59
BomL66	Local	Sanmianbai	Male	3	1	Jiangsu, China	p	66	29.89
BomL67	Local	Suqian No.1	Male	3	1	Jiangsu, China	p, M3	75	33.86
BomL68	Local	Sihong	Male	4	1	Jiangsu, China	p, XanC	73	33.11
BomL69	Local	Lincheng	Male	4	1	Hebei, China	p	74	33.56
BomL70	Local	D22	Male	4	1	Zhejiang, China	pS	69	31.5
BomL71	Local	Yuhang 24	Male	4	1	Zhejiang, China	p	80	36.3
BomL72	Local	D19	Male	4	1	Zhejiang, China	p	83	37.38
BomL73	Local	p20j	Male	4	1	Japan	p3	50	22.84
BomL74	Local	Yuhang No.7	Male	4	2	Zhejiang, China	p	84	37.84
BomL75	Local	Sangcan (Hu)	Male	4	1	Zhejiang, China	p	81	36.62
BomL76	Local	D18	Male	4	1	Zhejiang, China	p	93	41.93
BomL77	Local	Taihu	Male	4	2	Zhejiang, China	p	76	34.45
BomL78	Local	D21	Male	4	1	Zhejiang, China	p	73	33.03
BomL79	Local	Sericin M3	Male	3	unknown	unknown	p, L, M3, Y, C	84	37.88
BomL80	Local	357	Male	4	1	Jiangsu, China	p3	76	34.42
BomL81	Local	9009	Male	4	2	China	p	68	31.05
BomL82	Local	Pixian 1	Male	4	1	Jiangsu, China	ci, p	64	28.87
BomL83	Local	Pixian	Male	4	1	Jiangsu, China	M4, V1	45	20.42
BomL84	Local	C-4	Male	4	1	China	p	73	32.98
BomL85	Local	Zhugui	Male	4	1	Zhejiang, China	p	82	37.18
BomL86	Local	Bilian	Male	4	1	Jiangsu, China	p, green cocoon	72	32.8
BomL87	Local	Tu 01R	Male	3	1	Sichuan, China	p, M3, Y	86	39.14
BomL88	Local	Tu 01b	Male	3	1	Sichuan, China	p, Y, C	45	20.35
BomL89	Local	T20	Male	4	2	India	pM, peanut shape cocoon	93	41.97
BomL90	Local	T19	Male	4	2	India	pS, oval-shaped cocoon	85	38.26
BomL91	Local	D17	Male	4	2	Hunan, China	p4, pD	79	35.95
BomL92	Local	Linhai No.20	Male	4	2	Zhejiang, China	p3, M4, V2	58	26.13
BomL93	Local	D12	Male	4	2	Zhejiang, China	p3	86	38.87
BomL94	Local	D16	Male	4	1	Zhejiang, China	pM	86	38.94
BomL95	Local	Changdejinhuang	Male	4	1	Hunan, China	p, Y, C	80	36.01
BomL96	Local	Yuhang No.2	Female	4	2	Zhejiang, China	p	71	32.17
BomL97	Local	D8	Male	4	2	Zhejiang, China	p	93	42
BomL98	Local	Tai	Male	4	2	Japan	p3	85	38.58
BomL99	Local	Ping	Male	4	2	Japan	p	75	34.15
BomL100	Local	Xupu	Male	4	1	Hunan, China	p3, M4, V1	79	35.88
BomL101	Local	Wulong	Male	4	1	Zhejiang, China	pM	93	42.2
BomL102	Local	Yiwu	Male	4	1	Zhejiang, China	pM	103	46.51
BomL103	Local	D-C 42	Male	4	2	unknown	p	48	21.85
BomL104	Local	Songhuacanji	Male	4	2	Jiangsu, China	p, lem	69	31.07
BomL105	Local	T3	Female	4	Poly-	Thailand	p	80	36.42
BomL106	Local	ZT001	Male	3	1	China	p, M3	72	32.74
BomL107	Local	D-C 28Fn	Male	4	2	unknown	p3	45	20.54
BomL108	Local	Meican	Male	4	unknown	unknown	p3	79	35.83
BomL109	Local	Gaobai	Male	4	Poly-	Guangdong, China	p, V3	67	30.34
BomL110	Local	Gaohua	Male	4	Poly-	Guangdong, China	p3, V3	66	29.84
BomL111	Local	Mysore	Male	4	Poly-	India	p, V3	97	43.9
BomL112	Local	N4	Male	4	Poly-	India	p, V3	78	35.54
BomL113	Local	Huangban	Male	4	Poly-	Guangdong, China	V3	82	37
BomL114	Local	Nistari	Male	4	Poly-	India	p3, V3	92	41.45
BomL115	Local	7017	Female	4	Poly-	Guangdong, China	V3	83	37.69
BomL116	Local	Qinjin 1	Male	4	Poly-	Guangxi, China	p, V3	65	29.61
BomL117	Local	Qinjin 2	Male	4	Poly-	Guangxi, China	p, V3	82	37.1
BomL118	Local	Jiaqiu	Male	4	Poly-	Guangdong, China	V3	78	35.46
BomL119	Local	Qiongshanhainan 1	Male	4	Poly-	Hainan, China	PM, V3	75	34.17
BomL120	Local	Qiongshanhainan F	Female	4	Poly-	Hainan, China	PM, V3	68	30.86
BomL121	Local	Qiongshanhainan 2	Male	4	Poly-	Hainan, China	PM, V3	72	32.66
BomL122	Local	LaoⅡ	Male	4	Poly-	Laos	p, Y, C, V3	92	41.55
BomL123	Local	Fang 4	Male	4	Poly-	Guangxi, China	p, V3	76	34.57
BomL124	Local	H2-1	Male	4	Poly-	Vietnam	p3, V3	66	29.92
BomL125	Local	H2-2	Male	4	Poly-	Vietnam	p3, V3	73	32.96
BomL126	Local	D-C 8b	Male	4	1 or 2	unknown	p	42	18.93
BomL127	Local	D-C 12e1	Male	4	2	unknown	p	34	15.41
BomL128	Local	D-C 12e2	Male	4	2	unknown	p	46	21.13
BomL129	Local	D-C 39b	Male	4	2	unknown	p	40	18.31
BomL130	Local	D-C 8	Male	4	2	unknown	p3	47	21.41
BomL131	Local	D-C 643-3	Male	4	2	unknown	p3	44	19.87
BomL132	Local	D-C 640-3	Male	4	2	unknown	p	40	18.28
BomL133	Local	D-C 11e	Male	4	2	unknown	p3	50	22.67
BomL134	Local	D-C L9b	Male	4	2	unknown	p3	44	19.93
BomL135	Local	301	Male	4	Poly-	Guangdong, China	p3, V3	74	33.7
BomL136	Local	Da 09-1	Male	4	2	Guangdong, China	p3, V3	84	37.98
BomL137	Local	Da 09-2	Male	4	2	Guangdong, China	p3, V3	71	31.96
BomL138	Local	Gaohua	Male	4	Poly-	Guangdong, China	p3, V3	76	34.33
BomL139	Local	Dazao-ch	Male	4	2	Guangdong, China	p3, ch	48	21.7
BomL140	Local	Dazao-so	Male	4	2	Guangdong, China	p3, so	50	22.79
BomL141	Local	Dazao-os	Male	4	2	Guangdong, China	p3, os	49	22.27
BomL142	Local	Dazao-bl2	Male	4	2	Guangdong, China	p3, bl2	47	21.35
BomL143	Local	Dazao-rb	Male	4	2	Guangdong, China	p3, rb	55	24.8
BomL144	Local	Dazao-mln	Male	4	2	Guangdong, China	p3, mln	40	18.09
BomL145	Local	Dazao-EKp	Male	4	2	Guangdong, China	p3, EKp	47	21.34
BomL146	Local	Dazao-q	Male	4	2	Guangdong, China	p3, q	44	20.16
BomL147	Local	Dazao-L	Male	4	2	Guangdong, China	p3, L	45	20.66
BomL148	Local	Dazao-Nd	Male	4	2	Guangdong, China	p3, Nd	46	21.07
BomL149	Local	Dazao-tub	Male	4	2	Guangdong, China	p3, tub	45	20.3
BomL150	Local	Dazao (N)	Male	4	2	China	p3	49	22.32
BomL151	Local	Dazao-K	Male	4	2	Guangdong, China	p3, K	43	19.48
BomL152	Local	Dazao-Bm	Male	4	2	Guangdong, China	p3, Bm	54	24.47
BomL153	Local	Dazao-st	Male	4	2	Guangdong, China	p3, st	49	22.45
BomL154	Local	Dazao-oh	Male	4	2	Guangdong, China	p3, oh	49	22.33
BomL155	Local	Dazao-cts	Male	4	2	Guangdong, China	p3, cts	45	20.69
BomL156	Local	Dazao-U	Male	4	2	Guangdong, China	p3, U	45	20.67
BomL157	Local	Dazao-ps	Male	4	2	Guangdong, China	pS	49	22.06
BomL158	Local	Dazao-bl	Male	4	2	Guangdong, China	p3, bl	38	17.11
BomL159	Local	19-200	Male	4	2	Guangdong, China	Gre, p3	47	21.54
BomL160	Local	Peixian1	Male	4	1	Jiangsu, China	p1	74	33.31
BomL161	Local	C108	Male	4	2	China	p	45	20.33
BomL162	Local	Su17	Male	4	2	Shandong, China	p	45	20.4
BomL163	Local	D-C 17	Male	4	2	unknown	p3	42	19.14
BomL164	Local	10-140	Male	4	1	China	pM, Y, C	47	21.49
BomL165	Local	Cambodia	Male	4	2	Cambodia	p, Y, C	89	40.26
BomL166	Local	Yancheng	Male	4	1	Jiangsu, China	p, Xan	68	30.79
BomL167	Local	Dacao	Male	4	2	Japan	p3	70	31.75
BomL168	Local	Yinji	Male	4	unknown	Japan	p3	63	28.7
BomL169	Local	Xiaoshiwan	Male	4	1	Japan	p3	84	37.96
BomL170	Local	Chishu	Male	4	1	Japan	p3	77	34.79
BomL171	Local	J115	Male	4	1 or 2	Japan	p3, peanut shape cocoon	75	34.08
BomL172	Local	J106	Male	4	1	Japan	p3, peanut shape cocoon	71	32.14
BomL173	Local	J9	Male	4	1	Japan	p3, peanut shape cocoon	72	32.72
BomL174	Local	J10	Male	4	1	Japan	p3, peanut shape cocoon	88	39.65
BomL175	Local	J8	Male	4	1	Japan	p3, peanut shape cocoon	77	34.94
BomL176	Local	J7	Male	4	1	Japan	p3, peanut shape cocoon	103	46.63
BomL177	Local	АЗад	Male	4	1	Azerbaijan	p3	76	34.24
BomL178	Local	Romania No.7	Male	4	1	Romania	p3	78	35.16
BomL179	Local	Санииш15	Male	4	1	Russia	p3	67	30.41
BomL180	Local	Санииш11	Male	4	1	Russia	p3	68	30.88
BomL181	Local	э2	Male	4	1	Russia	p3, M4, V1	73	33
BomL182	Local	Ус-1	Male	4	1	Ukraine	p3, M4, V1	72	32.78
BomL183	Local	э1	Male	4	1	Russia	p3, M4, V1	93	42.21
BomL184	Local	Санииш24	Male	4	1	Russia	p, M4, V1	80	36.12
BomL185	Local	Санииш22	Male	4	1	Russia	p, M4, V1	78	35.5
BomL186	Local	Ou18	Male	4	1	Europe	p3	78	35.31
BomL192	Local	Daxian	Male	3	1	Sichuan, China	p, Y, C	81	36.59
BomL193	Local	C108N	Male	4	2	China	p	103	46.46
BomL194	Local	C145	Male	4	1	China	p	68	30.73
BomL195	Local	C108 A04-5	Male	4	2	China	p, M4, V2	55	25.18
BomL196	Local	C108 A04-10	Male	4	2	China	p	50	22.62
BomL197	Local	Handan	Male	4	1	Hebei, China	p	63	28.51
BomL198	Local	19-101	Male	4	2	China	p	46	20.95
BomL199	Local	Grey egg	Male	4	1	Jiangsu, China	grey egg, p	87	39.34
BomL200	Local	Youxi	Male	4	1	Japan	p	75	33.87
BomL201	Local	T2	Female	4	Poly-	Thailand	p, Y, C	73	33.29
BomL202	Local	T5	Male	4	2	India	p	84	38.25
BomL207	Local	Xiafang	Male	4	1	China	p	52	23.79
BomL208	Local	99R	Male	4	2	Guangxi, China	p	85	38.51
BomL209	Local	DAR	Male	4	2	unknown	p, Y, C	105	47.45
BomL210	Local	305	Male	4	Poly-	Guangdong, China	p, V3	75	33.93
BomL211	Local	5G	Male	4	2	unknown	dilute green cocoon	87	39.42
BomL212	Local	3011D	Male	4	unknown	Jiangsu, China	p3	80	36.24
BomL213	Local	M-J	Male	4	1 or 2	Jiangsu, China	p, Y	91	40.96
BomL214	Local	21-670	Male	4	2	unknown	p3	94	42.45
BomM1	Genetic stock	16-310	Male	3	1 or 2		p, M3, nlw	40	18.02
BomM2	Genetic stock	ch-nlw	Male	3	2		ch, p, M3, nlw	42	18.98
BomM3	Genetic stock	16-300	Male	3	2		p, M3, nlw	49	22.38
BomM4	Genetic stock	A22	Male	3	1 or 2		p, M3, Y, Pk	70	31.77
BomM5	Genetic stock	03-340	Male	3	1		p3, M3, Y, Pk	34	15.45
BomM6	Genetic stock	Akw b	Male	4	2		brown egg	32	14.56
BomM7	Genetic stock	Akw s	Male	4	1 or 2		stony	49	22.38
BomM8	Genetic stock	SD-2	Male	3	1 or 2		p3, q, rb	52	23.68
BomM9	Genetic stock	03-120	Male	3	1 or 2		pM, M3, green cocoon	63	28.78
BomM10	Genetic stock	04-320	Male	3	1 or 2		mgr, p1, M3, Yf	97	43.77
BomM11	Genetic stock	Akw w	Male	4	2		black banded wing	48	21.6
BomM12	Genetic stock	Akw YA	Male	4	2		Mandarina yellow	45	20.43
BomM13	Genetic stock	Akw sml-l	Male	4	2		wild melanism	53	23.93
BomM14	Genetic stock	Akw	Male	4	2		white cocoon	35	15.92
BomM15	Genetic stock	Akw E	Male	4	2		additional crescents	38	17.35
BomM16	Genetic stock	Akw G	Male	4	2		green egg	43	19.79
BomM17	Genetic stock	Akw gr	Male	4	2		grey egg	48	21.92
BomM18	Genetic stock	Akw be	Male	4	2		dark brown egg	46	20.76
BomM19	Genetic stock	Akw Ymc	Male	4	2		dilute yellow cocoon	50	22.56
BomM20	Genetic stock	Akw bl-l	Male	4	2		blind	47	21.24
BomM21	Genetic stock	Akw M3	Male	3	2		trimolting	75	33.99
BomM22	Genetic stock	12-150	Male	3	2		p, tub, M3	43	19.64
BomM23	Genetic stock	18-0271	Male	4	1 or 2		p Xan	48	21.75
BomM24	Genetic stock	09-031	Male	4	1 or 2		ch-2, p, nsd-z	79	35.91
BomM25	Genetic stock	09-310a	Male	4	1 or 2		UM	104	47.14
BomM26	Genetic stock	09-310b	Male	4	1 or 2		p, oav	53	24.11
BomM27	Genetic stock	A33	Male	4	1		p	82	37
BomM28	Genetic stock	A63	Male	4	1		p	94	42.34
BomM29	Genetic stock	18-001	Male	4	1 or 2		spawn more unfertilized eggs	94	42.44
BomM30	Genetic stock	16-500	Male	4	1 or 2		p	67	30.47
BomM31	Genetic stock	17-063	Male	4	1 or 2		p3, EM, EKp	59	26.7
BomM32	Genetic stock	01-080	Male	4	1 or 2		p1, nm (+), K	110	49.5
BomM33	Genetic stock	05-035	Male	4	1 or 2		w-3106	43	19.48
BomM34	Genetic stock	14-530a	Male	4	1 or 2		p3, EDs	106	47.93
BomM35	Genetic stock	14-530b	Male	4	1 or 2		p3	99	44.95
BomM36	Genetic stock	12-060	Male	4	1 or 2		pSj, K	75	33.9
BomM37	Genetic stock	02-220	Male	4	1 or 2		p3, Fl	51	23.09
BomM38	Genetic stock	07-500	Male	4	1 or 2		ch, p2, Fl	49	22.34
BomM39	Genetic stock	13-150	Male	4	1 or 2		ch, oa, Fl	46	21.12
BomM40	Genetic stock	17-131a	Male	4	1 or 2		ch	38	17.24
BomM41	Genetic stock	17-131b	Male	4	1 or 2		ch, Fl	43	19.48
BomM42	Genetic stock	12-280	Male	4	1 or 2		p3, Lan	75	33.98
BomM43	Genetic stock	13-410	Male	4	1 or 2		p3, ms, cts, oy2	88	39.96
BomM44	Genetic stock	12-220	Male	4	1 or 2		p3, st	51	22.99
BomM45	Genetic stock	18-090	Male	4	1 or 2		p3, ms, Y, C	44	20.24
BomM46	Genetic stock	07-400	Male	4	1 or 2		p3, ms, Y, C	90	40.59
BomM47	Genetic stock	07-410	Male	4	1 or 2		p4, ms, bl2,	53	23.89
BomM48	Genetic stock	07-420	Male	4	1 or 2		p3, ms	45	20.52
BomM49	Genetic stock	15-121	Male	4	1 or 2		p3, ms	43	19.57
BomM50	Genetic stock	16-120	Male	4	1 or 2		p3, ms, Wp	75	33.87
BomM51	Genetic stock	18-038	Male	4	1 or 2		p, oc, Y, CI	50	22.84
BomM52	Genetic stock	13-130	Male	4	1 or 2		p, lem, oc	58	26.34
BomM53	Genetic stock	10-000	Male	4	1 or 2		pB, Y, C	85	38.26
BomM54	Genetic stock	07-030	Male	4	1 or 2		ci, p3, L	63	28.53
BomM55	Genetic stock	07-060	Male	4	2		p, Ze, L, Y, CD, CI	38	17.24
BomM56	Genetic stock	10-630	Male	4	2		p3, Ze, lem, Y, CD, CI	46	21.12
BomM57	Genetic stock	10-200	Male	4	1 or 2		pS, Y, Rc	46	21
BomM58	Genetic stock	11-551	Male	4	2		pS, Ze, L, mbs, Y, CD	50	22.78
BomM59	Genetic stock	01-041	Male	4	1 or 2		pS, L, Y	43	19.45
BomM60	Genetic stock	07-050	Male	4	1 or 2		pS, L, Y, Rc	28	12.97
BomM61	Genetic stock	11-554	Male	4	1 or 2		p, L, mbs	40	18.09
BomM62	Genetic stock	11-550	Male	4	1 or 2		apy, pS, Ze, L, mbs, Y, CI	72	32.75
BomM63	Genetic stock	05-410	Male	4	1 or 2		apy, pS, Ze, L, mbs, Y, CD	87	39.44
BomM64	Genetic stock	10-010	Male	4	1 or 2		pBs, Y, C	89	40.13
BomM65	Genetic stock	14-205a	Male	4	2		w-2, p	47	21.15
BomM66	Genetic stock	14-205b	Female	4	2		T(W; 10) +w-2	47	21.26
BomM67	Genetic stock	14-205c	Female	4	1 or 2		T(W; 10) +w-2	52	23.53
BomM68	Genetic stock	02-240	Male	4	1 or 2		w-5, p1, Y, C	98	44.42
BomM69	Genetic stock	05-510	Male	4	1 or 2		ru, p, Y,	80	36.02
BomM70	Genetic stock	06-900	Male	4	1 or 2		p3, Sl-Ⅴ, Y, C	41	18.63
BomM71	Genetic stock	09-020	Male	4	1 or 2		w-5, chp, p, Y, C	83	37.52
BomM72	Genetic stock	05-050	Male	4	1 or 2		w-5, p3, Y, C	85	38.56
BomM73	Genetic stock	10-210	Male	4	1 or 2		pSj	89	40.5
BomM74	Genetic stock	09-420	Male	4	1 or 2		p3, q2	44	20.16
BomM75	Genetic stock	09-400	Male	4	1 or 2		p3, q2	68	30.82
BomM76	Genetic stock	15-000	Male	3	2		p3, q, rt	45	20.63
BomM77	Genetic stock	15-001	Male	3	1 or 2		p3, q, rt, GaGb	68	31.02
BomM78	Genetic stock	07-451	Male	4	1 or 2		p3, mss	44	20.01
BomM79	Genetic stock	07-450	Male	4	2		p3, mss	93	41.88
BomM80	Genetic stock	03-110	Male	4	1		p3, green cocoon	97	44
BomM81	Genetic stock	09-410	Male	4	1 or 2		p3, q1, Y, C	55	24.92
BomM82	Genetic stock	18-130	Male	4	1 or 2		p3, sml	64	29.05
BomM83	Genetic stock	16-105	Male	4	2		GrK, p, q1, bp2	48	22
BomM84	Genetic stock	18-022	Male	4	1 or 2		pM, K	43	19.62
BomM85	Genetic stock	04-411	Male	4	1 or 2		Se, ch, pM	74	33.69
BomM86	Genetic stock	18-020	Male	3	1 or 2		p, M3, Y, CI	45	20.33
BomM87	Genetic stock	12-050	Male	4	1 or 2		pS, K, lem, Y, CI	45	20.45
BomM88	Genetic stock	03-310	Male	3	1 or 2		p, Y, M3, F	74	33.66
BomM89	Genetic stock	03-320	Male	3	1		p, Y, M3, Pk	70	31.82
BomM90	Genetic stock	03-350	Male	3	1 or 2		p, lem, Y, M3, Pk	47	21.33
BomM91	Genetic stock	09-300	Male	4	1 or 2		p3, U2, Y, C	62	27.91
BomM92	Genetic stock	05-310	Male	3	1 or 2		ci, p3, Y, M3, CI	55	25.08
BomM93	Genetic stock	03-220	Male	4	1 or 2		ci, p2, Y, CD, CI	67	30.53
BomM94	Genetic stock	05-311	Male	4	1 or 2		ci, p3, Y	45	20.53
BomM95	Genetic stock	18-024	Male	3	2		p, M3, Y	40	18.16
BomM96	Genetic stock	17-182	Male	3	1 or 2		elp, p3, mln, Y, M3	45	20.69
BomM97	Genetic stock	04-121	Male	3	2		ki-2, p3, Y, M3	38	17.45
BomM98	Genetic stock	04-120	Male	3	1 or 2		ki-2, Y, M3	71	31.98
BomM99	Genetic stock	15-410	Male	4	2		pM, K	66	30.15
BomM100	Genetic stock	07-010	Male	4	1 or 2		ch, p3, L, Y, Rc	59	26.75
BomM101	Genetic stock	07-040	Male	4	1 or 2		p3, L, Y	73	33.19
BomM102	Genetic stock	03-000	Male	4	2		pe, GrK, p3, Y	101	45.68
BomM103	Genetic stock	04-241	Male	4	2		GrK, p1, Y	94	42.56
BomM104	Genetic stock	11-210	Male	4	1 or 2		pS	88	39.93
BomM105	Genetic stock	18-0231	Male	4	1 or 2		pM	52	23.78
BomM106	Genetic stock	04-311	Male	4	1 or 2		gr-r, pM	77	34.94
BomM107	Genetic stock	04-242	Male	4	2		GrK, pM, K	69	31.27
BomM108	Genetic stock	10-100	Male	4	1		pM, K	93	42.21
BomM109	Genetic stock	04-240	Male	4	2		GrK, pM, K	74	33.58
BomM110	Genetic stock	12-040	Male	4	1 or 2		pS, L, K, Y, C	49	22.43
BomM111	Genetic stock	12-010	Male	4	1 or 2		p, K	82	37.03
BomM112	Genetic stock	12-030	Male	4	1 or 2		pS, K	45	20.41
BomM113	Genetic stock	12-020	Male	4	1 or 2		p1, K	45	20.44
BomM114	Genetic stock	16-100	Male	4	1 or 2		p3, Y, rusty cocoon, bp	44	19.92
BomM115	Genetic stock	03-510	Male	4	1 or 2		w-3, p3, Y, Rc, bp	43	19.7
BomM116	Genetic stock	03-520	Male	4	1 or 2		p3, Y, rusty cocoon, bp	95	42.76
BomM117	Genetic stock	11-220	Male	4	1 or 2		re, pM	52	23.75
BomM118	Genetic stock	18-070	Male	4	1 or 2		red egg	42	19
BomM119	Genetic stock	18-052	Male	3	1 or 2		ci, p, M3	52	23.62
BomM120	Genetic stock	18-061	Male	3	1 or 2		p, Ze, M3	45	20.39
BomM121	Genetic stock	18-060	Male	3	1 or 2		p, M3	48	21.9
BomM122	Genetic stock	02-230	Male	4	1 or 2		spinning of sankenshi	48	21.8
BomM123	Genetic stock	17-055	Male	4	1 or 2		pe, p, wb	41	18.79
BomM124	Genetic stock	16-220	Male	4	1 or 2		p, wb	96	43.65
BomM125	Genetic stock	16-110	Male	4	1 or 2		p, os	48	21.9
BomM126	Genetic stock	03-010	Male	4	1 or 2		p, I, Grc	74	33.33
BomM127	Genetic stock	Jinyi	Male	4	2		p3, Y, C	87	39.49
BomM128	Genetic stock	04-230	Male	4	1 or 2		Grx, p1	72	32.47
BomM129	Genetic stock	SD-1	Male	4	1 or 2		p3, K, Sel, Y, C	52	23.66
BomM130	Genetic stock	18-115	Male	3	1 or 2		mod	47	21.24
BomM131	Genetic stock	10-700	Male	4	1 or 2		p3, Xan	75	33.77
BomM132	Genetic stock	01-140	unknown	4	1 or 2		p3, l-li	73	32.89
BomM133	Genetic stock	13-121	Male	3	1 or 2		p, or2, M3, Y, C	44	19.88
BomM134	Genetic stock	04-160a	Male	4	1 or 2		emi, p3, Y, dilute-green cocoon	72	32.52
BomM135	Genetic stock	04-160b	Male	4	1 or 2		p3, Y, C	49	22.25
BomM136	Genetic stock	13-190	Male	4	1 or 2		p3, ok	49	22.16
BomM137	Genetic stock	13-140	Male	4	1 or 2		p1, oe, Y, CI, CD	48	21.71
BomM138	Genetic stock	10-800	Male	4	2		p3, rb	44	20.08
BomM139	Genetic stock	10-220	Male	4	1 or 2		pS	44	19.96
BomM140	Genetic stock	06-050	Male	4	1 or 2		p3, EEl	71	32.18
BomM141	Genetic stock	10-650	Male	4	1 or 2		p3, i-lem	44	20.05
BomM142	Genetic stock	06-500	Male	4	1 or 2		p3, EN	85	38.56
BomM143	Genetic stock	Baicha	unknown	4	Poly-		p3, L	41	18.56
BomM144	Genetic stock	07-110	Male	4	1 or 2		p3, LCa	84	37.84
BomM145	Genetic stock	07-100	Male	4	1 or 2		p3, LC, oc, Y, C	79	35.82
BomM146	Genetic stock	02-021	Male	4	1 or 2		p3, Nd	41	18.71
BomM147	Genetic stock	D-C 48-3	Male	4	2		p3	43	19.52
BomM148	Genetic stock	17-064a	Male	4	1 or 2		p3, Nc, EKp	74	33.54
BomM149	Genetic stock	17-064b	Male	4	1 or 2		p3	50	22.71
BomM150	Genetic stock	06-930	Male	4	1 or 2		p3, Nc	46	20.81
BomM151	Genetic stock	06-251	Male	4	1		p3, EH	74	33.35
BomM152	Genetic stock	12-240	Male	4	1 or 2		p3, ms, gn	89	40.1
BomM153	Genetic stock	06-410	Male	4	1 or 2		p3, EMc	117	52.68
BomM154	Genetic stock	06-720 B	Male	4	1 or 2		p3, ETc, ms	47	21.55
BomM155	Genetic stock	06-720 A	Male	4	1 or 2		p3, ETc, EKp, ms	88	39.85
BomM156	Genetic stock	07-200	Male	4	1 or 2		p3, Nl	75	33.91
BomM157	Genetic stock	mo-x01	Male	4	2		mo	46	21.03
BomM158	Genetic stock	17-053	Male	4	1 or 2		pe, p3, occo	48	21.94
BomM159	Genetic stock	3S	Male	4	2		p	69	31.32
BomM160	Genetic stock	12-210	Male	4	1 or 2		p3, sk	51	23.07
BomM161	Genetic stock	17-056	Male	4	1 or 2		pe, okc, wb	70	31.89
BomM162	Genetic stock	17-054	Male	4	1 or 2		pe, okc	47	21.43
BomM163	Genetic stock	01-061	unknown	4	2		p3, al, Y, C	51	23.32
BomM164	Genetic stock	06-560	Male	4	1 or 2		p3, ENs	67	30.27
BomM165	Genetic stock	04-510	Male	4	1 or 2		Gre, p3	80	36.17
BomM166	Genetic stock	Dazao-nb	Male	4	2		p3, nb	57	25.67
BomM167	Genetic stock	Dazao-or	Male	4	2		p3, or	42	19.32
BomM168	Genetic stock	Dazao-w2	Male	4	2		w-2, p3	45	20.62
BomM169	Genetic stock	Dazao-Ia	Male	4	2		p3, Ia	51	23.3
BomM170	Genetic stock	Dazao-pe	Male	4	2		pe, p3	43	19.7
BomM171	Genetic stock	Dazao-C	Male	4	2		p3, Y, C	45	20.44
BomM172	Genetic stock	Dazao-Sel	Male	4	2		p3, Sel	45	20.44
BomM173	Genetic stock	Dazao-Xan	Male	4	2		p3, Xan	37	16.88
BomM174	Genetic stock	18-125	Male	4	1 or 2		p3, green cocoon	44	20.19
BomM175	Genetic stock	Dazao-Etr	Male	4	2		p3, E-tr	55	24.76
BomM176	Genetic stock	Dazao-Mm	Male	4	2		pS, L, Y, C	45	20.33
BomM177	Genetic stock	Dazao-Nds	Male	4	2		p3, Nd-s	37	16.83
BomM178	Genetic stock	shxa	Male	4	2		p3, green cocoon, V2	69	31.35
BomM179	Genetic stock	shxb	Male	4	2		p3, green cocoon, V2	84	37.95
BomM180	Genetic stock	Dazao-Ze	Male	4	2		p3, Ze	51	23.3
BomM181	Genetic stock	12-300	Male	4	1 or 2		p3, Bu	77	34.78
BomM182	Genetic stock	16-001	Male	4	1 or 2		p, oc, Vg	85	38.36
BomM183	Genetic stock	17-133	Male	4	2		b-t, nlw	42	19.23
BomM184	Genetic stock	05-250	Male	4	1 or 2		b-t, p1	130	58.79
BomM185	Genetic stock	17-134	Male	4	2		b-t, ch, nlw	51	23.38
BomM186	Genetic stock	SD-3	Male	4	1 or 2		p	50	22.91
BomM187	Genetic stock	09-042	Male	4	1 or 2		pS, Ia	97	43.77
BomM188	Genetic stock	16-400	Male	4	1 or 2		GrK, p, cts, lu	45	20.44
BomM189	Genetic stock	08-101	Male	4	1 or 2		p, cts, lu	72	32.51
BomM190	Genetic stock	08-100	Male	4	1 or 2		p, cts, lu	71	32.08
BomM191	Genetic stock	03-411	Male	4	1 or 2		pM, YA, Ymc, Ws, lu	86	38.9
BomM192	Genetic stock	03-410	Male	4	1 or 2		pM, YA, Ymc, Ws	96	43.38
BomM193	Genetic stock	18-013	Male	3	1 or 2		ki-x, or, M3, Y, C	48	21.78
BomM194	Genetic stock	13-120	Male	3	1 or 2		or, M3, Y, C	70	31.67
BomM195	Genetic stock	18-028a	Male	4	1 or 2		p	42	18.91
BomM196	Genetic stock	18-028b	Male	4	1 or 2		pM, Y, C	42	18.99
BomM197	Genetic stock	18-110	Male	4	1 or 2		p, cts, or, nb	40	18.29
BomM198	Genetic stock	12-100	Male	4	1 or 2		pM, ms, nb, Y, C	52	23.48
BomM199	Genetic stock	06-910	Male	4	1 or 2		p3, E-tr	112	50.65
BomM200	Genetic stock	13-210	Male	4	1 or 2		p3, w-3m	54	24.68
BomM201	Genetic stock	13-910	Male	4	1 or 2		translucent	64	29.16
BomM202	Genetic stock	16-200	Male	4	1 or 2		p3, K, Bm	77	34.69
BomM203	Genetic stock	17-141a	Male	4	1 or 2		p3, oav	39	17.82
BomM204	Genetic stock	17-141b	Male	4	1 or 2		p3, U, Nd-s	70	31.9
BomM205	Genetic stock	India M4	Male	4	2		p3	102	46.14
BomM206	Genetic stock	17-142	Male	4	1 or 2		p3, les, oav	74	33.75
BomM207	Genetic stock	08-200	Male	4	1 or 2		p3, les	73	33.23
BomM208	Genetic stock	13-100	Male	4	1 or 2		p, os	48	21.73
BomM209	Genetic stock	18-042	Male	4	1 or 2		p3, q, od	41	18.69
BomM210	Genetic stock	18-040	Male	4	1 or 2		p, od	47	21.28
BomM211	Genetic stock	05-0331	Male	4	1 or 2		translucent	43	19.38
BomM212	Genetic stock	10-600	Male	4	2		p, lem	48	21.81
BomM213	Genetic stock	10-620	Male	4	2		pS, lem	44	19.9
BomM214	Genetic stock	14-010a	Male	4	1 or 2		p, lem, Y, C	47	21.38
BomM215	Genetic stock	14-010b	Female	4	1 or 2		p, Ze, lem, Y, C	41	18.57
BomM216	Genetic stock	18-033	Male	4	1 or 2		white egg	49	22.17
BomM217	Genetic stock	17-051	Male	4	1 or 2		pe, p, lem, oc	38	17.35
BomM218	Genetic stock	10-610	Male	4	2		p, lem, oc	74	33.57
BomM219	Genetic stock	11-430	Male	4	2		re	47	21.34
BomM220	Genetic stock	10-110	Male	4	1 or 2		PM	43	19.5
BomM221	Genetic stock	18-075	Male	4	1 or 2		red egg	44	20.11
BomM222	Genetic stock	05-130	Male	4	1 or 2		re	43	19.67
BomM223	Genetic stock	18-036	Male	4	1 or 2		white egg	42	19.13
BomM224	Genetic stock	05-060	Male	4	1 or 2		wn	88	39.63
BomM225	Genetic stock	18-071	Male	4	1 or 2		red egg	46	21.05
BomM226	Genetic stock	18-037	Male	4	1 or 2		white egg	42	19.2
BomM227	Genetic stock	18-023	Male	4	1 or 2		grey egg	42	18.95
BomM228	Genetic stock	18-072	Male	4	1 or 2		red egg	43	19.41
BomM229	Genetic stock	18-0721	Male	4	1 or 2		red egg	37	16.87
BomM230	Genetic stock	18-073	Male	4	1 or 2		red egg	45	20.57
BomM231	Genetic stock	18-074	Male	4	1 or 2		red egg	46	21.06
BomM232	Genetic stock	18-076	Male	4	1 or 2		red egg	48	21.65
BomM233	Genetic stock	14-311a	Female	4	1 or 2		p, os, e	42	19.02
BomM234	Genetic stock	14-311b	Male	4	1 or 2		re, p, os, e	48	21.82
BomM235	Genetic stock	14-310a	Male	4	1 or 2		re, p, os, e	39	17.94
BomM236	Genetic stock	14-310b	Female	4	1 or 2		p, os, e	74	33.73
BomM237	Genetic stock	14-410a	Female	4	1 or 2		p, os, e	51	23.08
BomM238	Genetic stock	14-410	Male	4	1 or 2		re, p, os, e	52	23.44
BomM239	Genetic stock	17-052	Male	4	1 or 2		re, p, oc	54	24.5
BomM240	Genetic stock	18-034	Male	4	1 or 2		white egg	49	22.13
BomM241	Genetic stock	05-110	Male	4	1 or 2		pe, re, p	87	39.4
BomM242	Genetic stock	05-111	Male	4	1 or 2		pe, p	43	19.36
BomM243	Genetic stock	918a	Male	4	1		p	42	19.22
BomM244	Genetic stock	918b	Female	4	1		p, Ze	43	19.61
BomM245	Genetic stock	917（503）	Male	4	1		p	45	20.37
BomM246	Genetic stock	Test-1a	Male	4	1		p	48	21.91
BomM247	Genetic stock	Test-1b	Female	4	1		p, Ze	50	22.55
BomM248	Genetic stock	908-1a	Male	4	1 or 2		p, od	41	18.85
BomM249	Genetic stock	908-1b	Female	4	1 or 2		p, Ze, od	52	23.63
BomM250	Genetic stock	916a	Male	4	1		p	43	19.76
BomM251	Genetic stock	916b	Female	4	1		p, Ze	40	18.38
BomM252	Genetic stock	919(60423)a	Female	4	1 or 2		p	41	18.54
BomM253	Genetic stock	919(60423)b	Male	4	1 or 2		pe, p	44	19.9
BomM254	Genetic stock	919(60422)a	Male	4	1 or 2		pe, p	44	20.1
BomM255	Genetic stock	919(60422)b	Female	4	1 or 2		p	42	18.97
BomM256	Genetic stock	919(60421)a	Male	4	1 or 2		pe, p	45	20.5
BomM257	Genetic stock	919(60421)b	Female	4	1 or 2		p	49	22.21
BomM258	Genetic stock	919(60424)a	Female	4	1 or 2		p	51	23.06
BomM259	Genetic stock	919(60424)b	Male	4	1 or 2		pe, p	44	20.24
BomM260	Genetic stock	13-110	Male	4	1 or 2		sch, p, od	45	20.67
BomM261	Genetic stock	06-610	Male	4	1 or 2		p3, ESn	91	41.26
BomM262	Genetic stock	914a	Male	4	1		p	44	20.22
BomM263	Genetic stock	914b	Female	4	1		p, Ze	50	22.53
BomM264	Genetic stock	910-2a	Male	4	1		p	44	19.89
BomM265	Genetic stock	910-2b	Female	4	1		p, Ze, od	36	16.21
BomM266	Genetic stock	909-1a	Male	4	1		p	45	20.52
BomM267	Genetic stock	909-1b	Female	4	1		p, Ze, od	42	19.03
BomM268	Genetic stock	910a	Male	4	1		p	44	20.17
BomM269	Genetic stock	910b	Female	4	1		p, Ze, od	47	21.53
BomM270	Genetic stock	912a	Male	4	1		p	47	21.31
BomM271	Genetic stock	912b	Female	4	1		p, Ze, od	51	23.19
BomM272	Genetic stock	909a	Male	4	1		p	59	26.89
BomM273	Genetic stock	909b	Female	4	1		p, Ze, od	44	20.12
BomM274	Genetic stock	Test-2a	Male	4	1		p	48	21.81
BomM275	Genetic stock	Test-2b	Female	4	1		p, Ze, od	46	20.92
BomM276	Genetic stock	883a	Male	4	1		p	47	21.49
BomM277	Genetic stock	883b	Female	4	1		p, Ze, od	41	18.49
BomM278	Genetic stock	852	Male	4	1		p	62	28.26
BomM279	Genetic stock	855	Male	4	1		p	94	42.55
BomM280	Genetic stock	892a	Male	4	1		p	41	18.8
BomM281	Genetic stock	892b	Female	4	1		p, Ze, od	44	19.89
BomM282	Genetic stock	898a	Male	4	1		p	45	20.6
BomM283	Genetic stock	898b	Female	4	1		p, Ze, od	47	21.52
BomM284	Genetic stock	911(403)	Male	4	1		p	46	20.73
BomM285	Genetic stock	911（403）	Female	4	1		p, Ze, od	46	20.76
BomM286	Genetic stock	879a	Male	4	1		p	42	19.28
BomM287	Genetic stock	879b	Female	4	1		p, Ze, od	43	19.48
BomM288	Genetic stock	886a	Male	4	1		p	40	18.02
BomM289	Genetic stock	886b	Female	4	1		p, Ze, od	44	19.97
BomM290	Genetic stock	851(118)	Male	4	1		p	62	27.91
BomM291	Genetic stock	854(121)	Male	4	1		p	67	30.45
BomM292	Genetic stock	844(109)	Male	4	1		p	85	38.27
BomM293	Genetic stock	847(112)	Male	4	1		p	71	32.03
BomM294	Genetic stock	839(104)	Male	4	1		p	68	30.98
BomM295	Genetic stock	838(103)	Male	4	1		p	86	38.8
BomM296	Genetic stock	895a	Male	4	1		p	45	20.7
BomM297	Genetic stock	895b	Female	4	1		p, Ze, od	32	14.66
BomM298	Genetic stock	896a	Male	4	1		p	41	18.68
BomM299	Genetic stock	896b	Female	4	1		p, Ze, od	42	18.99
BomM300	Genetic stock	887a	Male	4	1		p	50	22.78
BomM301	Genetic stock	887b	Female	4	1		p, Ze, od	46	20.7
BomM302	Genetic stock	894a	Male	4	1		p	42	19.14
BomM303	Genetic stock	894b	Female	4	1		p, Ze, od	43	19.79
BomM304	Genetic stock	885a	Male	4	1		p	46	21.05
BomM305	Genetic stock	885b	Female	4	1		p, Ze, od	45	20.53
BomM306	Genetic stock	913a	Male	4	1		p	43	19.36
BomM307	Genetic stock	913b	Female	4	1		p, Ze, od	45	20.37
BomM308	Genetic stock	881a	Male	4	1		p	51	23.03
BomM309	Genetic stock	881b	Female	4	1		p, Ze, od	45	20.26
BomM310	Genetic stock	893a	Male	4	1		p	48	21.75
BomM311	Genetic stock	893b	Female	4	1		p, Ze, od	44	19.99
BomM312	Genetic stock	909-2a	Male	4	1		p	49	22.05
BomM313	Genetic stock	909-2b	Female	4	1		p, Ze, od	46	21.04
BomM314	Genetic stock	882a	Male	4	1		p	40	18.19
BomM315	Genetic stock	882b	Female	4	1		p, Ze, od	58	26.34
BomM316	Genetic stock	840(105)	Male	4	1		p	73	33.17
BomM317	Genetic stock	889a	Male	4	1		p	42	19
BomM318	Genetic stock	889b	Female	4	1		p, Ze, od	48	21.79
BomM319	Genetic stock	891a	Male	4	1		p	43	19.44
BomM320	Genetic stock	891b	Female	4	1		p, Ze, od	42	19.21
BomM321	Genetic stock	888a	Male	4	1		p	49	22.32
BomM322	Genetic stock	888b	Female	4	1		p, Ze, od	50	22.54
BomM323	Genetic stock	848(113)	Male	4	1		p	78	35.17
BomM324	Genetic stock	910-1a	Male	4	1		p	51	23.04
BomM325	Genetic stock	910-1b	Female	4	1		p, Ze, od	47	21.58
BomM326	Genetic stock	897a	Male	4	1		p	42	19.32
BomM327	Genetic stock	897b	Female	4	1		p, Ze, od	42	19.33
BomM328	Genetic stock	846(111)	Male	4	1		p	79	35.62
BomM329	Genetic stock	845(110)	Male	4	1		p	71	32.08
BomM330	Genetic stock	850(116)	Male	4	1		p	72	32.81
BomM331	Genetic stock	880a	Male	4	1		p	39	18
BomM332	Genetic stock	880b	Female	4	1		p, Ze, od	41	18.46
BomM333	Genetic stock	06-052	Male	4	1 or 2		p3, EEl, EKp, oc	74	33.33
BomM334	Genetic stock	06-041	Male	4	1 or 2		p3, EKp, oc	41	18.74
BomM335	Genetic stock	01-100	Male	4	1 or 2		p3, ZeF, Y, C, CI	74	33.51
BomM336	Genetic stock	16-240	Male	4	2		p3, ZeF, Y, CI, Ws	96	43.49
BomM337	Genetic stock	06-020	Male	4	1 or 2		p3, Eca	86	38.92
BomM338	Genetic stock	21-460	Male	4	1 or 2		pM	46	20.81
BomM339	Genetic stock	18-039	Male	4	1 or 2		white egg	67	30.37
BomM340	Genetic stock	02-020	Male	4	1 or 2		p3, Nd-s	46	21.11
BomM341	Genetic stock	07-480	Male	4	1 or 2		p3, Dus	68	31.02
BomM342	Genetic stock	05-220	Male	3	1 or 2		b-2, p3, M3	46	20.94
BomM343	Genetic stock	17-062	Male	3	1 or 2		b-2, p3, ED, M3	45	20.4
BomM344	Genetic stock	06-030	Male	4	1 or 2		p3, ED	93	42.27
BomM345	Genetic stock	06-920a	Female	4	1 or 2		p, Ze, lem, Y	70	31.87
BomM346	Genetic stock	06-920b	Male	4	2		p, Ze, lem, Y	41	18.87
BomM347	Genetic stock	08-110	Male	4	1 or 2		p, lem, ts, oc	38	17.27
BomM348	Genetic stock	10-361	Male	4	1 or 2		p1, SD, Y, C	85	38.43
BomM349	Genetic stock	10-230	Male	4	1 or 2		pS, Y, C	43	19.42
BomM350	Genetic stock	SD-7	Male	4	1 or 2		p	52	23.41
BomM351	Genetic stock	06-700	Male	4	1 or 2		p, ET	66	29.86
BomM352	Genetic stock	04-210	Male	4	1 or 2		Gr, p1	79	35.65
BomM353	Genetic stock	13-500	Male	4	1 or 2		p3, of	81	36.67
BomM354	Genetic stock	17-061a	Male	4	1 or 2		p3, ECa, Y, F	47	21.22
BomM355	Genetic stock	17-061b	Male	4	1 or 2		p3, Y	44	20.01
BomM356	Genetic stock	HeibanP	Male	4	2		p3, Y	41	18.53
BomM357	Genetic stock	12-260	Male	4	1 or 2		p3, mf, Y	76	34.43
BomM358	Genetic stock	06-120	Male	4	1 or 2		p3, Ecs	97	43.66
BomM359	Genetic stock	06-121	Male	4	1 or 2		p3, SD, ECs	77	34.72
BomM360	Genetic stock	06-051	Male	4	1 or 2		p3, EEl	50	22.79
BomM361	Genetic stock	06-600	Male	4	1 or 2		p3, ESc	69	31.28
BomM362	Genetic stock	02-270	Male	4	1 or 2		p, bts	99	44.78
BomM363	Genetic stock	02-260	Male	4	1 or 2		p3, Dus	111	49.98
BomM364	Genetic stock	02-261	Male	4	1 or 2		translucent	39	17.8
BomM365	Genetic stock	04-281	Female	4	1 or 2		Grx-1, p2, Y, C	92	41.67
BomM366	Genetic stock	04-270a	Male	4	1 or 2		p3, Y, C	45	20.65
BomM367	Genetic stock	04-270b	Male	4	1 or 2		Gr16, p3, S	59	26.85
BomM368	Genetic stock	06-601	Male	4	1 or 2		p3, ESc	51	23.25
BomM369	Genetic stock	14-030a	Male	4	1		p3	46	20.83
BomM370	Genetic stock	14-030b	Female	4	1		pSa, Y, C	78	35.14
BomM371	Genetic stock	05-150	Male	4	1 or 2		rel (+), p3	43	19.71
BomM372	Genetic stock	03-011	Male	4	1 or 2		p, I	69	31.25
BomM373	Genetic stock	13-230	Male	4	1 or 2		p3, ov, Y, CI	51	23.34
BomM374	Genetic stock	05-033	Male	4	1 or 2		w-3ml, p3	44	19.93
BomM375	Genetic stock	14-035a	Female	4	1 or 2		pSa, Y, C	34	15.74
BomM376	Genetic stock	14-035b	Male	4	1 or 2		p3	52	23.75
BomM377	Genetic stock	18-094	Male	4	1 or 2		Dominant chocolate, p3, Y, C	46	20.8
BomM378	Genetic stock	09-040	Male	4	1 or 2		Ia, p3, Y, C	48	21.95
BomM379	Genetic stock	06-510	Male	4	1 or 2		ENc	129	58.07
BomM380	Genetic stock	18-080	Male	4	1		p3, ENc	54	24.34
BomM381	Genetic stock	14-230	Male	4	1 or 2		white egg, chocolate	85	38.57
BomM382	Genetic stock	08-450	Male	4	1 or 2		p4	45	20.53
BomM383	Genetic stock	17-191a	Male	4	1 or 2		ki-2, pM, nb, Y, CD, CI	55	25.2
BomM384	Genetic stock	17-191b	Male	4	1 or 2		pM, Y, CD, CI	42	19.13
BomM385	Genetic stock	09-620	Male	4	1 or 2		p3, GlR	71	32.34
BomM386	Genetic stock	09-500	Male	4	1 or 2		p3, Di	64	29.05
BomM387	Genetic stock	05-030	Male	4	1		w-3, p3, ENk	47	21.52
BomM388	Genetic stock	18-155	Male	4	1 or 2		p	40	18.1
BomM389	Genetic stock	13-220	Male	4	1 or 2		p1, odkb, Y, C	85	38.34
BomM390	Genetic stock	17-161	Male	4	1 or 2		p, cts, ohi, lu	67	30.17
BomM391	Genetic stock	04-013	Male	4	1		sp, ch-2, p3	70	31.7
BomM392	Genetic stock	04-011	Male	4	1 or 2		sp, p3	47	21.18
BomM393	Genetic stock	04-010	Male	4	1		sp, p3	70	31.58
BomM394	Genetic stock	18-105	Male	4	1 or 2		ch, S, pM, co, Y, CI	104	47.22
BomM395	Genetic stock	09-210	Male	4	1 or 2		p3, bdf	43	19.52
BomM396	Genetic stock	SD-4	Male	4	1 or 2		translucent	46	20.98
BomM397	Genetic stock	16-111	Male	4	1 or 2		p4, so2	48	21.77
BomM398	Genetic stock	03-230	Male	3	1 or 2		p1, Y, M3, CI	65	29.66
BomM399	Genetic stock	17-071	Male	4	1 or 2		p3, q, obt, Fl	89	40.18
BomM400	Genetic stock	13-160	Male	4	1 or 2		p4, obt	64	29.2
BomM401	Genetic stock	01-090 B	Male	4	1 or 2		nm-i (+), p3, Y, C	48	21.83
BomM402	Genetic stock	01-090 A	Male	4	1 or 2		nm-i (+), p3, Y, C	41	18.46
BomM403	Genetic stock	11-010M	unknown	4	1		mo-t, ch,pS	97	44.03
BomM404	Genetic stock	11-000a	Male	4	1 or 2		p, mo-t	45	20.66
BomM405	Genetic stock	11-000b	Male	4	1 or 2		p, Ze, mo-t	124	56.11
BomM406	Genetic stock	11-005a	Male	4	1 or 2		w-2, p, mo-t	51	23.21
BomM407	Genetic stock	11-005b	Male	4	1 or 2		w-2, p, Ze, mo-t	51	23.31
BomM408	Genetic stock	13-310	Male	4	1 or 2		p3, Ia	47	21.48
BomM409	Genetic stock	16-065	Male	4	1 or 2		p3, cl	44	19.83
BomM410	Genetic stock	07-470	Male	4	1 or 2		p3, mst, sk	44	20.04
BomM411	Genetic stock	09-200	Male	4	1 or 2		p3, bd	43	19.43
BomM412	Genetic stock	12-290	Male	4	1 or 2		p3, Bo	45	20.34
BomM413	Genetic stock	09-610	Male	4	1 or 2		p3, Gl, msn, nb	41	18.67
BomM414	Genetic stock	07-460	Male	4	1 or 2		p3, msn, nb	66	29.94
BomM415	Genetic stock	18-101	Male	4	1 or 2		p3, Sq	43	19.78
BomM416	Genetic stock	04-130	Male	4	1		Ge, p3	75	33.78
BomM417	Genetic stock	08-120	Male	4	1 or 2		p3, mln	36	16.5
BomM418	Genetic stock	12-500	Male	4	1 or 2		p3, pD, es	102	46.23
BomM419	Genetic stock	15-110	Male	4	1		pnd-2	114	51.5
BomM420	Genetic stock	12-250	Male	4	1 or 2		p3, gnd, oc	46	20.9
BomM421	Genetic stock	04-211	Male	4	1 or 2		Gr , p3	41	18.76
BomM422	Genetic stock	01-040a	Male	4	1 or 2		l-nl (+), p3, bl	80	36.18
BomM423	Genetic stock	01-040b	Female	4	1 or 2		p3	42	19.28
BomM424	Genetic stock	11-600	Male	4	1 or 2		abdominal malformation	73	32.94
BomM425	Genetic stock	17-151a	Male	4	1 or 2		p3, bl, cot	48	21.63
BomM426	Genetic stock	17-151b	Male	4	1 or 2		p3	43	19.65
BomM427	Genetic stock	17-221	Male	4	1 or 2		p3, or, mw	39	17.88
BomM428	Genetic stock	13-300a	Male	4	1 or 2		p3	29	13.48
BomM429	Genetic stock	13-300b	Male	4	1 or 2		p3, Obs	46	20.9
BomM430	Genetic stock	05-115	Male	3	1 or 2		pel (+), pM, M3, Y, CI	97	43.72
BomM431	Genetic stock	04-150	Male	4	1 or 2		sm-2, ch, p3	70	31.95
BomM432	Genetic stock	02-250	Male	4	1 or 2		p3, cru	39	17.82
BomM433	Genetic stock	06-310	Male	4	1 or 2		p3, EKh	112	50.77
BomM434	Genetic stock	02-110a	Male	4	1 or 2		p3, Ze	39	17.68
BomM435	Genetic stock	02-110b	Male	4	1 or 2		sm, p3, lem, flc	99	44.58
BomM436	Genetic stock	16-040	Male	4	1 or 2		p, mw	43	19.66
BomM437	Genetic stock	14-540a	Male	4	1 or 2		p	49	22.39
BomM438	Genetic stock	14-540b	Male	4	1 or 2		p, lem	45	20.59
BomM439	Genetic stock	14-540c	Male	4	1 or 2		p, lem	48	21.98
BomM440	Genetic stock	04-140a	Female	4	1		p, Ze	52	23.41
BomM441	Genetic stock	04-140b	Male	4	1		sm, p	94	42.75
BomM442	Genetic stock	04-140c	Male	4	1		p, Ze	52	23.61
BomM443	Genetic stock	13-235	Male	4	1 or 2		p3, ovp	59	26.82
BomM444	Genetic stock	11-620	Male	4	1 or 2		notum malformation	87	39.49
BomM445	Genetic stock	01-050	Male	4	1 or 2		l-k (+), p3	42	19.26
BomM446	Genetic stock	07-070	Male	4	1 or 2		p3, L	87	39.26
BomM447	Genetic stock	06-400	Male	4	1 or 2		p3, EM	78	35.47
BomM448	Genetic stock	05-140	Male	4	1 or 2		rec	52	23.47
BomM449	Genetic stock	02-210	Male	4	1 or 2		p3, Fl	100	45.32
BomM450	Genetic stock	06-110	Male	4	1 or 2		p3, ECn	75	34.15
BomM451	Genetic stock	06-520	Male	4	1 or 2		p3, ENk	86	38.77
BomM452	Genetic stock	06-450	Male	4	1 or 2		p3, EMu	99	44.65
BomM453	Genetic stock	09-041	Male	4	1 or 2		Ia	48	21.88
BomM454	Genetic stock	01-010	Male	4	1 or 2		l-br (+)	38	17.52
BomM455	Genetic stock	04-110a	Male	4	1 or 2		kic, p3	68	30.94
BomM456	Genetic stock	04-110b	Male	4	1 or 2		p3, EEl	60	27.44
BomM457	Genetic stock	12-400	Male	4	1 or 2		p1, ge	87	39.38
BomM458	Genetic stock	15-300	Male	4	1 or 2		p3, dw-k	80	36
BomM459	Genetic stock	12-230a	Male	4	1 or 2		p3	43	19.67
BomM460	Genetic stock	12-230b	Male	4	1 or 2		Set	122	55.11
BomM461	Genetic stock	08-301	Male	4	1 or 2		p3, bl, hal	76	34.39
BomM462	Genetic stock	08-300a	Male	4	1 or 2		p3, bl	47	21.56
BomM463	Genetic stock	08-300b	Male	4	1 or 2		p3, bl	42	19.25
BomM464	Genetic stock	04-170a	Male	4	1 or 2		p3, Y, C	43	19.44
BomM465	Genetic stock	04-170b	Male	4	1 or 2		Grcol, p	96	43.6
BomM466	Genetic stock	16-410	Male	4	1 or 2		p3, ve	69	31.13
BomM467	Genetic stock	01-070	unknown	4	1 or 2		al2, p3	38	17.48
BomM468	Genetic stock	14-300	Female	4	1 or 2		T(W; 10) +w-3	43	19.42
BomM469	Genetic stock	05-032	Male	4	1 or 2		w-3oe, p3	69	31.34
BomM470	Genetic stock	15-400	Male	4	1 or 2		p3, st	83	37.67
BomM471	Genetic stock	05-034	Male	4	1 or 2		w-3ol, p3	46	21.08
BomM472	Genetic stock	18-081	Male	4	1 or 2		p3, Wes	45	20.53
BomM473	Genetic stock	07-470	Male	4	1 or 2		p3, mst, sk	71	32.15
BomM474	Genetic stock	04-610a	Male	4	1 or 2		vit, p3, oh	41	18.74
BomM475	Genetic stock	04-610b	Female	4	1 or 2		p3, Y, C	53	23.88
BomM476	Genetic stock	04-611a	Male	4	1 or 2		vit, p3, oh	69	31.33
BomM477	Genetic stock	04-611b	Female	4	1 or 2		p3, Y, C	50	22.86
BomM478	Genetic stock	15-100a	Male	4	1 or 2		pnd, p3	48	21.71
BomM479	Genetic stock	15-100p	Male	4	1 or 2		pnd	78	35.19
BomM480	Genetic stock	15-100b	Male	4	1 or 2		pnd or +	61	27.51
BomM481	Genetic stock	06-210	Male	4	1 or 2		p3, EEs	80	36.26
BomM482	Genetic stock	02-251	Male	4	1 or 2		p3, oy, cru	75	33.98
BomM483	Genetic stock	05-025	Male	4	1 or 2		w-2r, p3	66	29.94
BomM484	Genetic stock	17-041a	Male	4	1		p3, L, Spc	72	32.51
BomM485	Genetic stock	17-041b	Male	4	1		p3	50	22.6
BomM486	Genetic stock	09-010	Male	4	2		ch, p3	46	20.91
BomM487	Genetic stock	14-000a	Female	4	1 or 2		p3, Ze, od	48	21.82
BomM488	Genetic stock	14-000b	Male	4	1 or 2		p3, od	45	20.57
BomM489	Genetic stock	14-001a	Female	4	1 or 2		p3, Ze, od	44	20.15
BomM490	Genetic stock	14-001b	Male	4	1 or 2		p3, od	42	19.12
BomM491	Genetic stock	06-010	Male	4	1 or 2		b-1, p, E	93	41.94
BomM492	Genetic stock	17-211	Male	4	1 or 2		p3, ms, cts, EKp, rb, oy2	38	17.46
BomM493	Genetic stock	06-040	Male	4	1 or 2		b-1, p3, EKp	68	30.86
BomM494	Genetic stock	03-130	Male	4	1 or 2		p3, EKp, GaGb	96	43.42
BomM495	Genetic stock	05-010	Male	4	1 or 2		w-1, p3, EKp	68	30.85
BomM496	Genetic stock	16-060	Male	4	1 or 2		ch, p, cf	54	24.33
BomM497	Genetic stock	05-230	Male	3	1 or 2		b-2na, p, Y, CI	73	32.91
BomM498	Genetic stock	05-211	Male	3	1 or 2		b-1, p, M3	45	20.32
BomM499	Genetic stock	05-210a	Male	4	1 or 2		b-1, p, M4	45	20.39
BomM500	Genetic stock	05-210b	Male	3	1 or 2		b-1, p, M3	89	40.08
BomM501	Genetic stock	09-302	Male	4	1 or 2		p3, U1	43	19.66
BomM502	Genetic stock	07-210a	Male	4	1 or 2		p3, Nl1	43	19.61
BomM503	Genetic stock	07-210b	Male	4	1 or 2		p3, Nl1, green cocoon	69	31.34
BomM504	Genetic stock	16-070	Male	4	1 or 2		Gre, p3, L, wri	89	40.41
BomM505	Genetic stock	12-610	Male	4	1 or 2		S, stn, Y, CI	41	18.87
BomM506	Genetic stock	12-615	Male	4	1 or 2		S, stn	47	21.42
BomM507	Genetic stock	12-600	Male	4	1 or 2		S, co-n	81	36.74
BomM508	Genetic stock	10-300	Male	4	1 or 2		S, mi, co-n	40	18.44
BomM509	Genetic stock	10-301	Male	4	1 or 2		S, mi, co-n	76	34.23
BomM510	Genetic stock	16-232	Male	4	1 or 2		p3, Ws-sc	41	18.75
BomM511	Genetic stock	02-040	Male	4	1 or 2		p3, Nd-s	69	31.47
BomM512	Genetic stock	06-200	Male	4	1 or 2		p3, EEn	82	36.98
BomM513	Genetic stock	06-151	Male	4	1 or 2		p3, Edl	45	20.35
BomM514	Genetic stock	06-150	Male	4	1 or 2		p3, Edl	67	30.34
BomM515	Genetic stock	10-400a	Female	4	1 or 2		pG, Y, C	67	30.32
BomM516	Genetic stock	10-400b	Male	4	1 or 2		p, oal, mu-oal	51	23.34
BomM517	Genetic stock	17-300	Male	4	1 or 2		ch, p3, oal, mu-oal	63	28.5
BomM518	Genetic stock	02-030	Male	4	1 or 2		p3, Nd	48	22.03
BomM519	Genetic stock	13-181	Male	4	1 or 2		p, oal, mu-oal	50	22.81
BomM520	Genetic stock	13-180	Male	4	1 or 2		p, oal, mu-oal	40	18.2
BomM521	Genetic stock	14-510a	Male	4	1 or 2		pS, Y, C	48	21.82
BomM522	Genetic stock	14-510b	Female	4	1 or 2		p, oal	80	36.07
BomM523	Genetic stock	08-310	Male	4	1 or 2		b-2, p3, bl, mln, oh, Y, C	46	20.87
BomM524	Genetic stock	17-181	Male	4	1 or 2		elp, ch-2, p, mln	58	26.5
BomM525	Genetic stock	04-020	Male	4	1		elp, p3, mln, Y, C	84	38.09
BomM526	Genetic stock	17-320	Male	4	1 or 2		w-2, p3, Ze, lem	45	20.46
BomM527	Genetic stock	07-000	Male	4	1 or 2		p3, L	93	42.17
BomM528	Genetic stock	13-200	Male	4	1 or 2		p, otm	45	20.33
BomM529	Genetic stock	13-155	Male	4	1 or 2		p3, Di, oa2	83	37.44
BomM530	Genetic stock	09-030	Male	4	1 or 2		ch-2, p	39	17.55
BomM531	Genetic stock	13-170	Male	4	1 or 2		b-4, p3, Ze, oh	99	44.74
BomM532	Genetic stock	18-026	Male	4	1 or 2		b-1, p	52	23.82
BomM533	Genetic stock	05-240	Male	4	1 or 2		b-4, p, lem	92	41.47
BomM534	Genetic stock	SD-5	Male	4	1 or 2		p3	43	19.45
BomM535	Genetic stock	10-740	Male	4	1 or 2		pel-k (+), p3, Sel	67	30.39
BomM536	Genetic stock	06-721	Male	4	1 or 2		p3, ETc	45	20.31
BomM537	Genetic stock	16-051	Male	4	1 or 2		p3, tyw	42	18.91
BomM538	Genetic stock	16-050a	Male	4	1 or 2		p3, Sel	54	24.31
BomM539	Genetic stock	16-050b	Male	4	1 or 2		p3, tyw	67	30.25
BomM540	Genetic stock	08-105	Male	4	1 or 2		p, cts2	38	17.46
BomM541	Genetic stock	18-150	Male	4	1 or 2		p, oc	33	15.29
BomM542	Genetic stock	22-020	Male	4	2		polyphagous	46	20.8
BomM543	Genetic stock	22-000	Male	4	1		polyphagous	90	40.85
BomM544	Genetic stock	22-010	Male	4	1		polyphagous	89	40.25
BomM545	Genetic stock	18-092	Male	4	1 or 2		sch, ts	43	19.62
BomM546	Genetic stock	12-265	Male	4	1 or 2		p, mf-2	49	22.32
BomM547	Genetic stock	Akw-ple	Male	4	2		purple egg	45	20.27
BomM548	Genetic stock	Akw-rel	Male	4	2		red egg lethal	50	22.78
BomM549	Genetic stock	Akw-re-l	Male	4	2		red egg	42	19.07
BomM550	Genetic stock	Akw-ru-l	Male	4	2		rusty egg	44	20.2
BomM551	Genetic stock	Akw-apy-l	Male	4	2		apricot yellow egg	49	22.11
BomM552	Genetic stock	Akw-br-r	Male	4	2		apricot brown egg	48	21.84
BomM553	Genetic stock	16-210	Male	4	1 or 2		p, mln	47	21.48
BomM554	Genetic stock	11-500	Male	4	1 or 2		p3, mal	77	34.84
BomM555	Genetic stock	18-093	Male	4	1 or 2		sch	46	21.11
BomM556	Genetic stock	Akw-Rc-l	Male	4	2		rusty cocoon	43	19.45
BomM557	Genetic stock	14-600a	Female	4	1 or 2		p, Y, C	91	41.14
BomM558	Genetic stock	14-600b	Male	4	1 or 2		p	53	24.01
BomM566	Genetic stock	03-240	Male	4	1 or 2		Gre, p, Y, Cst	85	38.7
BomM567	Genetic stock	13-400	Male	4	1 or 2		p3, oy	49	22.09
BomM568	Genetic stock	09-050	Male	4	1 or 2		cm, p3	86	38.93
BomM569	Genetic stock	16-035	Male	4	1 or 2		sp, p3, K, mp	45	20.56
BomM570	Genetic stock	16-030	Male	4	1 or 2		pM, mp	43	19.46
BomM571	Genetic stock	17-171	Male	4	1 or 2		p2, ow, bts	49	22.19
BomM572	Genetic stock	17-172	Male	4	1 or 2		p, ow, bts, Ba	78	35.13
BomM573	Genetic stock	08-011	Male	4	1 or 2		p3, bts	46	20.89
BomM574	Genetic stock	08-010	Male	4	1 or 2		p3, bts, ohm2	84	37.81
BomM575	Genetic stock	04-220a	Male	4	1 or 2		p3, S2	77	35.07
BomM576	Genetic stock	04-220b	Male	4	1 or 2		p3, Y, C	40	18.37
BomM577	Genetic stock	18-083	Male	4	1 or 2		p3, Ns-x, Y, CD	47	21.49
BomM578	Genetic stock	03-210	Male	4	1 or 2		p3, pD, ms, Y, C	81	36.56
BomM579	Genetic stock	22-100a	Female	4	1		p3, L	45	20.52
BomM580	Genetic stock	22-100b	Male	4	1		p, L	46	21.14
BomM581	Genetic stock	22-110a	Male	4	1 or 2		p, L	45	20.5
BomM582	Genetic stock	22-110b	Female	4	1 or 2		p3, L	41	18.86
BomM583	Genetic stock	18-050	Male	4	1 or 2		brown egg, p4	44	20.2
BomM584	Genetic stock	01-032	Male	4	1 or 2		l-n (+)	46	21.11
BomM585	Genetic stock	08-400	Male	4	1 or 2		p4, bl2	68	30.93
BomM586	Genetic stock	21-675	Male	4	1 or 2		p3, Nd	46	20.79
BomM587	Genetic stock	02-010	Male	4	1 or 2		p3, Nd	71	32.09
BomM588	Genetic stock	17-251	Male	4	1 or 2		p3, oy, Nd	45	20.38
BomM589	Genetic stock	21-695	Male	4	1 or 2		p3, Nd	45	20.5
BomM590	Genetic stock	13-510	Male	4	1 or 2		p, ohm, Nd	70	31.94
BomM591	Genetic stock	04-250	Male	4	1 or 2		GrXu	94	42.39
BomM592	Genetic stock	12-200	Male	4	1 or 2		p, e	75	34.07
BomM593	Genetic stock	14-100	Male	4	1 or 2		sch, p, oc	45	20.28
BomM594	Genetic stock	18-091	Male	4	1 or 2		sch, p3, mst	45	20.32
BomM595	Genetic stock	09-000	Male	4	1 or 2		sch	46	21.02
BomM596	Genetic stock	04-310	Male	4	1 or 2		gr-r	42	19.32
BomM597	Genetic stock	04-030	Male	4	2		elp-2, gr-r	92	41.7
BomM598	Genetic stock	04-701	Male	4	2		Ng, elp	57	25.76
BomM599	Genetic stock	04-702	Male	4	2		Ng, gr-r	78	35.43
BomM600	Genetic stock	15-010	Male	5	1 or 2		p, M5	66	29.74
BomM601	Genetic stock	16-020	Male	4	1 or 2		fln	45	20.48
BomM602	Genetic stock	04-260	Male	4	1 or 2		GrZ	83	37.36
BomM603	Genetic stock	13-105	Male	4	1 or 2		p3, os2	58	26.16
BomM604	Genetic stock	14-400	Male	4	1 or 2		sch, p	91	41.33
BomM605	Genetic stock	14-200a	Female	4	1		ch, p	85	38.49
BomM606	Genetic stock	14-200b	Male	4	1		w-2, ch, p	40	18.2
BomM607	Genetic stock	16-021	Male	4	1 or 2		fln	43	19.58
BomM608	Genetic stock	07-310	Male	4	2		pe, p, Ze	83	37.45
BomM609	Genetic stock	16-231	Male	4	1 or 2		pM, Ze, Ws-sc	75	33.93
BomM610	Genetic stock	18-031	Male	4	Poly-		white egg	44	19.8
BomM611	Genetic stock	05-021	Male	4	1 or 2		w-2, p, Ze, Y, Rc	78	35.34
BomM612	Genetic stock	18-030	Male	4	1 or 2		white egg	49	22.26
BomM613	Genetic stock	05-020	Male	4	2		w-2	46	20.75
BomM614	Genetic stock	05-036	Male	4	Poly-		w-3bh	47	21.22
BomM615	Genetic stock	05-038	Male	4	1 or 2		w-3bt	44	20.25
BomM616	Genetic stock	05-037	Male	4	2		w-3bt	45	20.69
BomM617	Genetic stock	18-0121	Male	4	1 or 2		sm-x2	34	15.67
BomM618	Genetic stock	18-011	Male	4	1 or 2		sm-x, Ze, lem	80	36.39
BomM619	Genetic stock	18-012	Male	4	1 or 2		sm-x2, p3	44	20.12
BomM620	Genetic stock	21-811	Male	4	1 or 2		p	94	42.49
BomM621	Genetic stock	16-010	Male	3	1		p, M3	91	40.98
BomM622	Genetic stock	17-091a	Male	4	1 or 2		p3, Y, C	44	19.93
BomM623	Genetic stock	17-091b	Male	4	1 or 2		p3, Ia, I	70	31.9
BomM624	Genetic stock	T31	Male	4	1 or 2		p3	83	37.47
BomM625	Genetic stock	SD-6	Male	4	1 or 2		p3, sk	48	22.03
BomM626	Genetic stock	C108 Ze	Female	4	2		p Ze (♀)	83	37.71
BomM627	Genetic stock	01-020	Male	4	1 or 2		l-br2 (+)	45	20.45
BomM628	Genetic stock	10-350a	Male	4	1 or 2		p	48	21.67
BomM629	Genetic stock	10-350b	Male	4	1 or 2		p, SD, Y, C	39	17.89
BomM630	Genetic stock	04-251	Male	4	1 or 2		Grxu	40	18.43
BomM631	Genetic stock	Akw-Rc-l	Male	4	2		rusty cocoon	37	16.79
BomM632	Genetic stock	SLGS	Male	4	1		p	94	42.37
BomM633	Genetic stock	21-100	Male	4	1 or 2		p3, bl, nsd-z	78	35.27
BomM634	Genetic stock	21-678	Male	4	1		p3, bl2	43	19.77
BomM635	Genetic stock	21-102	Male	4	1 or 2		p3, bl2, nsd-z	82	37.16
BomM636	Genetic stock	21-304	Male	4	1 or 2		p	51	23.36
BomM637	Genetic stock	Y101	Male	4	2		p3, ms, Y, C	52	23.71
BomM638	Genetic stock	H101	Male	4	2		p3, Y, C	44	20.12
BomM639	Genetic stock	21-520	Male	4	2		p4, bl2	43	19.5
BomP13	Improved	21-801	Male	4	2	Japan		42	19.21
BomP14	Improved	21-800	Male	4	1	Japan		49	22.42
BomP15	Improved	21-720	Male	4	1	Japan		52	23.5
BomP16	Improved	21-401	Male	4	1 or 2	Japan		43	19.41
BomP17	Improved	21-715	Male	4	1	Japan		44	19.88
BomP18	Improved	Zhaoxia B	Male	4	2	Japan		71	31.96
BomP19	Improved	21-665	Male	4	1 or 2	Japan		42	19.1
BomP20	Improved	Baiyu B	Male	4	2	Japan		79	35.8
BomP21	Improved	Guang	Male	4	2	Japan		77	34.94
BomP22	Improved	Xian2	Male	4	2	Japan		83	37.64
BomP23	Improved	7522a	Male	4	2	Japan		55	24.87
BomP24	Improved	7522b	Female	4	2	Japan		59	26.61
BomP25	Improved	Ling83da	Male	4	2	Japan		85	38.4
BomP26	Improved	Qiu7	Male	4	2	Japan		90	40.53
BomP27	Improved	Zhaoxia	Male	4	2	Japan		98	44.48
BomP28	Improved	7532	Male	4	2	Japan		69	31.15
BomP29	Improved	QB07F	Male	4	2	Japan		35	15.88
BomP30	Improved	QB02F	Male	4	2	Japan		34	15.64
BomP31	Improved	Qiubai	Male	4	2	Japan		47	21.48
BomP32	Improved	21-821	Male	4	2	Japan		44	19.8
BomP33	Improved	Qiubai B	Male	4	2	Japan		78	35.26
BomP34	Improved	QiuFB	Male	4	2	Japan		102	46.02
BomP35	Improved	QiuFA	Male	4	2	Japan		90	40.6
BomP36	Improved	21-450	Male	4	1	Japan		45	20.5
BomP37	Improved	C-w	Male	unknown	unknown	Japan		77	35.09
BomP38	Improved	21-815	Male	4	1	Japan		84	38.04
BomP39	Improved	734	Male	4	2	Japan		90	40.55
BomP40	Improved	782	Male	4	2	Japan		89	40.2
BomP41	Improved	854B	Male	4	2	Japan		93	41.97
BomP42	Improved	854B(H)a	Male	4	2	Japan		50	22.52
BomP43	Improved	854B(H)b	Female	4	2	Japan		39	17.65
BomP44	Improved	XianghuiA	Male	4	2	Japan		89	40.34
BomP45	Improved	XianghuiB	Male	4	2	Japan		42	19.26
BomP46	Improved	416A	Male	4	2	Japan		102	46.09
BomP47	Improved	Su12	Male	4	2	Japan		106	47.88
BomP48	Improved	Su4	Male	4	2	Japan		91	41.22
BomP49	Improved	208A	Male	4	2	Japan		83	37.47
BomP50	Improved	206B	Male	4	2	Japan		92	41.48
BomP51	Improved	Ling10	Male	4	2	Japan		89	40.14
BomP52	Improved	Ling85	Male	4	2	Japan		94	42.65
BomP53	Improved	Furu (A)	Male	4	2	Japan		80	36.02
BomP54	Improved	798	Male	4	unknown	Japan		90	40.55
BomP55	Improved	Mingzhu	Male	4	2	Japan		92	41.78
BomP56	Improved	Zhenfeng	Male	4	2	Japan		78	35.28
BomP57	Improved	796	Male	4	2	Japan		89	40.14
BomP58	Improved	882Da	Male	4	2	Japan		86	38.9
BomP59	Improved	882	Male	4	2	Japan		109	49.11
BomP60	Improved	Chunxiao	Male	4	2	Japan		84	38.2
BomP61	Improved	92A(Bm)	Male	4	2	Japan		59	26.69
BomP62	Improved	874A	Male	4	2	Japan		81	36.85
BomP63	Improved	Ling15	Male	unknown	unknown	Japan		80	36.38
BomP64	Improved	328	Male	unknown	unknown	Japan		91	41.23
BomP65	Improved	21-440	Male	4	1	Japan		49	22.23
BomP66	Improved	872nlw	Male	4	2	Japan		40	18.43
BomP67	Improved	21-881	Male	4	1	Japan		90	40.74
BomP68	Improved	Yun8B	Male	4	2	Japan		88	39.94
BomP69	Improved	Yun8A	Male	4	2	Japan		94	42.46
BomP70	Improved	N100	Male	4	2	Japan		85	38.43
BomP71	Improved	874G	Male	4	2	Japan		48	22.01
BomP72	Improved	826	Male	4	2	Japan		88	39.99
BomP73	Improved	J5A	Male	4	2	Japan		84	38.12
BomP74	Improved	HaoyueA	Male	4	2	Japan		99	44.62
BomP75	Improved	Haoyue	Male	4	2	Japan		38	17.11
BomP76	Improved	JinxiuA	Male	4	2	Japan		89	40.33
BomP77	Improved	792	Male	4	2	Japan		74	33.71
BomP78	Improved	24(Bm)	Male	4	2	Japan		45	20.62
BomP79	Improved	Chunfeng	Male	4	2	Japan		91	41
BomP80	Improved	HB	Male	4	2	Japan		85	38.66
BomP81	Improved	872(510)C	Male	4	2	Japan		41	18.45
BomP82	Improved	872Nds	Male	4	2	Japan		46	20.91
BomP83	Improved	872Bm	Male	4	2	Japan		34	15.48
BomP84	Improved	872CD	Male	4	2	Japan		46	21.04
BomP85	Improved	872Pk	Male	4	2	Japan		45	20.28
BomP86	Improved	872Rcn	Male	4	2	Japan		46	21.11
BomP87	Improved	872A	Male	4	2	Japan		94	42.34
BomP88	Improved	872(B)	Male	4	2	Japan		45	20.53
BomP89	Improved	872G(a)	Male	4	2	Japan		37	16.97
BomP90	Improved	872G(b)	Male	4	2	Japan		35	15.84
BomP94	Improved	21-680	Male	4	1 or 2	China		48	21.87
BomP95	Improved	21-710	Male	4	1 or 2	China		55	25.07
BomP96	Improved	21-500	Male	4	1 or 2	China		46	21.13
BomP97	Improved	21-620	Male	4	1 or 2	China		80	36.15
BomP98	Improved	21-660	Male	4	1 or 2	China		81	36.81
BomP99	Improved	Zhong4A	Male	4	2	China		83	37.69
BomP100	Improved	21-841	Male	4	1 or 2	China		86	39.06
BomP101	Improved	21-814	Male	4	1 or 2	China		85	38.68
BomP102	Improved	J52a	Female	4	unknown	China	p3, Y, C	80	36.2
BomP103	Improved	J52b	Male	4	unknown	China	p3	76	34.53
BomP104	Improved	L61a	Female	4	unknown	China	p, Y, C	64	28.97
BomP105	Improved	L61b	Male	4	unknown	China	p	82	37.07
BomP106	Improved	21-833	Male	4	1 or 2	China		79	35.71
BomP107	Improved	ShencuJ	Male	unknown	unknown	China		89	40.24
BomP108	Improved	Shencuzhonghua	Male	unknown	unknown	China		83	37.76
BomP109	Improved	EHXinT	Male	4	unknown	China		72	32.74
BomP110	Improved	121	Male	unknown	unknown	China		95	43.14
BomP111	Improved	135(601)	Male	unknown	2	China		91	41.08
BomP112	Improved	539B	Male	4	2	China		79	35.98
BomP113	Improved	Qiufang	Male	4	2	China		80	36.07
BomP114	Improved	932	Male	4	2	China		88	39.83
BomP115	Improved	932(GD)	Male	4	2	China		46	20.95
BomP116	Improved	871rt	Male	3	2	China		45	20.38
BomP117	Improved	21-625	Male	4	2	China		43	19.39
BomP118	Improved	Donghai	Male	4	2	China		92	41.52
BomP119	Improved	HuangheA	Male	4	2	China		70	31.9
BomP120	Improved	HuangheB	Male	4	2	China		92	41.44
BomP121	Improved	Qiu3	Male	4	2	China		88	39.74
BomP122	Improved	415A	Male	4	2	China		85	38.41
BomP123	Improved	C106A	Male	4	2	China		84	38.16
BomP124	Improved	CVDAR7-Ⅱ	Male	4	2	China		92	41.83
BomP125	Improved	Yun7A	Male	4	2	China		82	36.93
BomP126	Improved	57A(Bm)	Male	4	2	China		48	22.01
BomP127	Improved	Qiufeng N	Male	4	2	China		92	41.49
BomP128	Improved	871A	Male	4	2	China		75	33.98
BomP129	Improved	871C	Male	4	2	China		84	38.05
BomP130	Improved	C100a	Female	4	2	China		33	14.93
BomP131	Improved	C100b	Male	4	2	China		80	36.3
BomP132	Improved	873G1	Male	4	2	China		46	20.89
BomP133	Improved	873G2	Female	4	2	China		49	22.2
BomP134	Improved	871(510)C	Male	4	2	China		41	18.68
BomP135	Improved	871CD	Male	4	2	China		37	16.68
BomP136	Improved	871nlw	Male	4	2	China		41	18.88
BomP137	Improved	871CI	Male	4	2	China		48	21.77
BomP138	Improved	871(510)Rc	Male	4	2	China		40	18.37
BomP139	Improved	871(22)Pk1	Male	4	2	China		31	13.97
BomP140	Improved	871(22)Pk2	Male	4	2	China		49	22.47
BomP141	Improved	871(Lao)C	Male	4	2	China		22	10.28
BomP142	Improved	871(Lao)YH	Male	4	2	China		43	19.47
BomP143	Improved	871Nd	Male	4	2	China		46	20.98
BomP144	Improved	871Bm	Male	4	2	China		46	20.97
BomP145	Improved	871B	Male	4	2	China		45	20.31
BomP146	Improved	871GS	Male	4	2	China		52	23.56
BomP147	Improved	871NGS	Male	4	2	China		44	20.21
BomP148	Improved	Xia6	Male	4	2	China		89	40.25
BomP149	Improved	Xiafu	Male	4	unknown	China		85	38.67
BomP150	Improved	XiaFA	Male	4	2	China		71	32.2
BomP151	Improved	XF(02)Fl	Male	4	2	China		50	22.62
BomP152	Improved	XF(07)Fl	Male	4	2	China		43	19.76
BomP153	Improved	932N	Male	4	2	China		80	36.14
BomP154	Improved	Xiafang	Male	4	2	China		47	21.24
BomP155	Improved	997	Male	unknown	unknown	China		99	44.69
BomP156	Improved	Qiufeng	Male	4	2	China		72	32.66
BomP157	Improved	Qiuye	Male	unknown	2	China		78	35.15
BomP158	Improved	Su3	Male	4	2	China		86	38.71
BomP159	Improved	Qiufeng(H)a	Female	4	2	China		45	20.41
BomP160	Improved	Qiufeng(H)b	Male	4	2	China		46	21
BomP161	Improved	FurongA	Male	4	2	China		75	33.9
BomP162	Improved	FurongB	Male	4	2	China		47	21.5
BomP163	Improved	Xian1	Male	4	2	China		69	31.16
BomP164	Improved	7521(xian 1)a	Male	4	2	China		54	24.51
BomP165	Improved	7521(xian 1)b	Female	4	2	China		54	24.52
BomP166	Improved	Jin15	Male	4	2	China		79	35.87
BomP167	Improved	Hua	Male	4	2	China		101	45.78
BomP168	Improved	Chunlei	Male	4	2	China		78	35.13
BomP169	Improved	751	Male	4	2	China		83	37.5
BomP170	Improved	881	Male	4	2	China		92	41.59
BomP171	Improved	Suchun	Male	4	2	China		86	39.09
BomP172	Improved	Fengyi	Male	4	2	China		96	43.43
BomP173	Improved	Hai	Male	4	2	China		76	34.36
BomP174	Improved	Suxiu	Male	4	2	China		82	37.09
BomP175	Improved	7913	Male	4	2	China		84	38.02
BomP176	Improved	Zhelei	Male	4	2	China		91	41.25
BomP177	Improved	781A	Male	4	2	China		93	41.98
BomP178	Improved	Jin9	Male	4	2	China		71	31.98
BomP179	Improved	799	Male	4	2	China		80	36.29
BomP180	Improved	M-C	Male	4	2	China		75	33.78
BomP181	Improved	JingsongB	Male	4	2	China		82	37.3
BomP182	Improved	Jingsong	Male	4	2	China		44	20.03
BomP183	Improved	Yun7Bda	Male	4	2	China		95	42.82
BomP184	Improved	Su	Male	4	2	China		86	38.79
BomP185	Improved	Ju	Male	4	2	China		77	34.76
BomP186	Improved	ZhulingB	Male	unknown	unknown	China		76	34.27
BomP187	Improved	ZhulingA	Male	unknown	unknown	China		88	39.66
BomP188	Improved	881C1	Male	unknown	unknown	China		66	30.11
BomP189	Improved	Yu1(16200)	Male	4	2	China		38	17.11
BomP190	Improved	Yu1gai	Male	4	2	China		48	21.67
BomP191	Improved	Jin12	Male	4	2	China		85	38.52
BomP192	Improved	ShanheA	Male	unknown	unknown	China		80	36.38
BomP193	Improved	ShanheBda	Male	4	2	China		108	49
BomP194	Improved	ShanheB	Male	unknown	unknown	China		100	45.22
BomP195	Improved	8212	Male	4	2	Japan		86	39.05
BomP196	Improved	BaixiaB	Male	4	Poly-	China	p	69	31.06
BomP197	Improved	Hainan	Male	4	unknown	China	pM	82	36.98
BomP198	Improved	124	Male	4	1	China		71	32.3
BomP199	Improved	123	Male	4	1	China		88	39.82
BomP200	Improved	ZT900	Male	3	unknown	Japan	p, M3, Y, C	81	36.69
BomP201	Improved	Xuyi No.1	Male	4	2	Japan	p, Y, C	85	38.59
BomP202	Improved	Leiye C	Male	4	unknown	Japan	p, Y, C	75	33.82
BomP204	Improved	06-021	Male	4	1 or 2	Japan	pM, ECa (+)	66	30.03
BomP205	Improved	872rt	Male	3	2	Japan	p3, rt	54	24.38
BomP206	Improved	503	Female	4	1	Japan	p, Ze	45	20.37
BomP207	Improved	Youcai	Male	4	2	Japan	w-3oe, p3, Y, C	44	20.04
BomP208	Improved	BLV6	Male	4	1 or 2	Japan	p3	65	29.62
BomP209	Improved	872WC	Male	4	2	Japan	p3, Y, C	49	22.47
BomP210	Improved	872WRc	Male	4	2	Japan	p3, Y, Rc	43	19.5
BomW2	Wild	-	Male	3or4	unknown	Shaanxi, China		95	42.93
BomW3	Wild	-	Male	3or4	unknown	Shaanxi, China		66	29.77
BomW4	Wild	-	Male	3or4	unknown	Shaanxi, China		70	31.78
BomW5	Wild	-	Male	3or4	unknown	Shaanxi, China		72	32.77
BomW9	Wild	-	Female	3or4	unknown	Yunnan, China		69	31.48
BomW10	Wild	-	Male	3or4	unknown	Sichuan, China		77	34.79
BomW11	Wild	-	Female	3or4	unknown	Tibet, China		79	35.96
BomW12	Wild	-	Male	3or4	unknown	Tibet, China		89	40.1
BomW13	Wild	-	Female	3or4	unknown	Tibet, China		79	35.67
BomW14	Wild	-	Male	3or4	unknown	Tibet, China		80	36.42
BomW15	Wild	-	Male	3or4	unknown	Shaanxi, China		79	35.74
BomW16	Wild	-	Male	3or4	unknown	Shaanxi, China		92	41.57
BomW17	Wild	-	Male	3or4	unknown	Shaanxi, China		81	36.52
BomW18	Wild	-	Male	3or4	unknown	Shaanxi, China		84	37.87
BomW19	Wild	-	Female	3or4	unknown	Shaanxi, China		80	37.088
BomW20	Wild	-	Male	3or4	unknown	Shaanxi, China		82	37.26
BomW21	Wild	-	Female	3or4	unknown	Sichuan, China		82	41.0873
BomW22	Wild	-	Female	3or4	unknown	Chongqing, China		74	34.4851
BomW23	Wild	-	Male	3or4	unknown	Chongqing, China		96	43.46
BomW24	Wild	-	Female	3or4	unknown	Chongqing, China		77	34.75
BomW25	Wild	-	Male	3or4	unknown	Hunan, China		75	34.01
BomW26	Wild	-	Female	3or4	unknown	Hubei, China		102	46.05
BomW27	Wild	-	Male	3or4	unknown	Hubei, China		74	33.52
BomW28	Wild	-	Female	3or4	unknown	Shandong, China		104	48.5219
BomW29	Wild	-	Male	3or4	unknown	Shanxi, China		69	31.42
BomW30	Wild	-	Male	3or4	unknown	Hubei, China		82	37.07
BomW31	Wild	-	Female	3or4	unknown	Hubei, China		77	34.83
BomW32	Wild	-	Female	3or4	unknown	Anhui, China		103	47.8921
BomW33	Wild	-	Female	3or4	unknown	Anhui, China		68	30.72
BomW34	Wild	-	Female	3or4	unknown	Shandong, China		73	33.03
BomW35	Wild	-	Male	3or4	unknown	Shandong, China		82	37.14
BomW36	Wild	-	Female	3or4	unknown	Shandong, China		81	37.5554
BomW37	Wild	-	Male	3or4	unknown	Beijing, China		145	65.39
BomW38	Wild	-	Female	3or4	unknown	Liaoning, China		74	33.69
BomW39	Wild	-	Female	3or4	unknown	Hebei, China		69	31.49
BomW40	Wild	-	Male	3or4	unknown	Hebei, China		92	41.63
BomW41	Wild	-	Male	3or4	unknown	Hunan, China		71	32.01
BomW42	Wild	-	Female	3or4	unknown	Anhui, China		87	40.4563
BomW43	Wild	-	Female	3or4	unknown	Anhui, China		71	32.33
BomW44	Wild	-	Male	3or4	unknown	Anhui, China		86	39.12
BomW45	Wild	-	Female	3or4	unknown	Zhejiang, China		70	31.79
BomW46	Wild	-	Female	3or4	unknown	Shanghai, China		76	34.44
BomW47	Wild	-	Male	3or4	unknown	Shanghai, China		76	34.3
BomW48	Wild	-	Female	3or4	unknown	Jiangsu, China		110	49.58
BomW49	Wild	-	Female	3or4	unknown	Jiangsu, China		86	38.89
BomW50	Wild	-	Female	3or4	unknown	Jiangsu, China		81	37.5236
BomW51	Wild	-	Male	3or4	unknown	Jiangsu, China		80	36.34
* The details of gene symbols present in this table can be found in a publication of Banno: Banno, Y. A guide to the silkworm mutants 2005-gene name and gene symbol. (Silkwork Genetics Division, Institute of Genetic Resources, Kyushu University, Kyushu, Japan; 2005).
