# Supplementary material for: High-resolution silkworm pan-genome provides genetic insights into artificial selection and ecological adaptation
Source: Nat Commun. 2022 Sep 24;13:5619. doi: 10.1038/s41467-022-33366-x (PMC9509368; doi:10.1038/s41467-022-33366-x)
Supplement: Supplementary file 5 — Supplementary Data 2 [file 41467_2022_33366_MOESM5_ESM.xlsx]

## Sheet: Supplementary Data 2
Supplementary Data 2. Summary of ONT sequencing and structural variations of 545 genomes
Sample ID	Group	Genome survey			ONT sequencing			De novo assembly				SV counts				SV classification				SV length
		Genome size (bp)	Repeat (%)	Heterozygous (%)	Total bases (Gb)	Depth (×)	Read N50 length (bp)	Genome size (bp)	Contig N50 (bp)	Mapping rate (%)	Complete BUSCO (%)	INS	DEL	INV	DUP	Softcore SV counts	Dispensable SV counts	Private SV counts	Total	INS length (bp)	DEL length (bp)	PAV length (bp)	PAV length/Genome size (%)
BomL1	Local	438841762	52.5	1.42	40.53	90	27011	463178431	2829409	98.85	96.8	61761	68806	1779	608	1926	126827	7112	135865	94842262	98144459	192986721	0.416657
BomL2	Local	449717115	52.4	1.25	40.68	90	29128	457662700	2619881	98.39	96.3	65185	72788	1519	684	1957	132270	9398	143625	105716545	107038978	212755523	0.464874
BomL4	Local	440934811	51.4	1.17	34.04	75	27875	462802769	2731854	99.07	95.8	63832	71955	2112	826	1990	134395	5786	142171	92925465	104467204	197392669	0.426516
BomL5	Local	441924522	51.09	0.95	43.97	97	32347	460285903	3187380	99.06	96.6	61622	68180	2039	761	1972	128110	5730	135812	110496694	104582367	215079061	0.467273
BomL6	Local	446160914	50.64	0.43	33.26	73	30089	452659239	9508526	99.81	98	67953	74828	2133	846	1987	141921	5717	149625	116111836	111513531	227625367	0.502863
BomL7	Local	446378660	50.79	0.49	36.89	81	27529	460248005	6366535	99.56	98	68132	74928	1848	818	2000	142151	6320	150471	108003055	110621075	218624130	0.475014
BomL8	Local	437794841	50.49	0.77	37.47	83	29491	454699323	4623572	99.33	97.8	63279	70517	1132	636	2016	130615	6685	139316	108471588	106106243	214577831	0.471911
BomL9	Local	442783559	50.61	0.64	32.44	72	27800	458047231	6056062	99.69	98	65530	73110	1362	773	2006	137530	5554	145090	105806047	106518899	212324946	0.463544
BomL10	Local	440020991	51	0.93	38.68	85	19831	454908499	3931476	99.33	97	66116	74553	1393	742	2015	139920	4799	146734	91477709	101843457	193321166	0.424967
BomL11	Local	445352672	51.23	0.87	32.55	72	27282	451821817	5334647	98.96	95.8	67147	74531	1591	768	2020	140750	5371	148141	105723463	107629347	213352810	0.472206
BomL12	Local	453161081	51.48	0.91	39.69	88	26006	476748020	4572998	98.97	97.8	64118	71985	1380	662	2016	135399	4355	141770	100067354	103013825	203081179	0.425972
BomL13	Local	435303187	51.37	1.06	41.38	91	19920	455633302	4170053	99.12	97.6	66323	74723	1230	773	2024	140098	5143	147265	86808008	102418272	189226280	0.415304
BomL14	Local	445374685	51.15	0.88	35.18	78	25027	457077723	4707137	99.29	97.2	62645	70871	1111	619	2012	132422	4618	139052	94723163	100283418	195006581	0.426638
BomL15	Local	445155212	51.2	0.87	33.85	75	32230	449513010	4542975	98.94	95.6	62852	69957	1565	682	2002	131855	4658	138515	108402506	104849856	213252362	0.474408
BomL16	Local	445364672	51.67	1.08	40.5	90	29683	463248258	2939610	98.73	95.9	63830	70116	2147	931	1987	133020	5579	140586	105434141	104052009	209486150	0.452211
BomL17	Local	447844467	51.76	0.99	32.7	72	30688	456426930	3857827	99.14	97	58856	65731	1716	596	1984	123826	4499	130309	91865925	93983185	185849110	0.407183
BomL18	Local	446630083	51.62	0.92	46.38	103	28751	456247669	3590417	98.87	96.6	62772	69697	2160	755	1976	131832	4970	138778	103970746	104046828	208017574	0.455931
BomL19	Local	445233636	51.58	1.01	45.3	100	30316	458752566	3409478	98.78	95.4	61647	68451	1778	641	1985	128449	5667	136101	105561385	103675584	209236969	0.4561
BomL20	Local	446983708	51.75	1.01	38.43	85	27138	455266232	3752884	98.69	95.9	62516	69979	1956	741	2005	131842	5499	139346	94896100	100173749	195069849	0.428474
BomL21	Local	447462470	51.8	0.88	21.77	48	30355	459327457	3889143	99.46	97.5	63609	69751	1990	776	1962	132236	4905	139103	95798673	99462463	195261136	0.425102
BomL22	Local	442143261	51.64	1.32	39.32	87	25868	460999107	2789891	98.53	95.5	61438	68703	2021	712	2017	129791	4269	136077	90524507	98136071	188660578	0.409243
BomL23	Local	445466844	51.32	0.75	45.66	101	27996	456560987	5336563	98.76	97.4	64688	71629	2011	815	1987	135640	5444	143071	111210128	107733564	218943692	0.47955
BomL24	Local	451304696	51.09	0.28	39.35	87	33583	469823076	9633217	99.88	98.2	66115	72438	1551	776	2007	136178	6721	144906	127893716	114277926	242171642	0.515453
BomL25	Local	449762491	50.78	0.19	57.54	127	32974	462327867	7499434	99.87	98.6	66706	73021	1202	595	1984	135994	8163	146141	142499078	116788600	259287678	0.560831
BomL26	Local	448245255	51.74	1.03	27.79	61	35453	453125984	4057283	98.47	96.5	60080	68246	1302	650	1980	126502	5069	133551	102721543	103565389	206286932	0.455253
BomL27	Local	438049575	51.49	0.96	59.35	131	20291	450500983	3593131	98.81	96.7	65030	74383	1325	614	2018	137595	6079	145692	85105036	103451599	188556635	0.418549
BomL28	Local	445064725	50.83	0.64	42.37	94	31332	456579483	4673752	98.75	97.7	65465	72136	1234	639	1977	133475	8135	143587	123448155	113381398	236829553	0.518704
BomL29	Local	443612925	50.26	0.28	37.32	82	35345	453822547	7030538	99.31	98.1	64605	69941	1438	715	1974	133983	5120	141077	124489279	110334517	234823796	0.517435
BomL30	Local	445495499	50.61	0.33	36.73	81	30304	466736514	6827449	99.89	98.3	70196	77013	1740	846	1988	145486	6836	154310	125978402	117271228	243249630	0.521171
BomL31	Local	447483230	50.57	0.23	61.01	135	24152	459771625	10761023	99.9	98.4	70921	77372	1851	805	2002	148234	6329	156565	121021783	114615806	235637589	0.51251
BomL32	Local	448271624	50.54	0.14	41.01	91	33337	458628202	11262400	99.92	98.8	68664	74552	1997	826	1970	143183	5887	151040	132823934	116562556	249386490	0.543766
BomL33	Local	441988419	51.58	0.67	50.66	112	28180	447730786	6315579	98.68	96	65753	72912	1491	617	2006	138014	5213	145233	113361553	107454043	220815596	0.493188
BomL34	Local	450030048	50.98	0.31	37.18	82	29597	466109963	9942360	99.59	98.4	70353	76847	1519	871	2007	144693	7481	154181	127008402	117200399	244208801	0.52393
BomL35	Local	450510401	50.78	0.42	39.54	87	31976	459204364	6115399	99.16	97.7	68252	74034	1777	833	1969	139340	8171	149480	125092653	114905868	239998521	0.52264
BomL36	Local	445196953	50.57	0.54	29.63	65	30409	460590137	7355888	99.7	98	63395	69613	1944	658	1958	131909	5161	139028	104311218	99898543	204209761	0.443365
BomL37	Local	449471362	50.89	0.16	44.43	98	26397	453730481	10047516	99.94	98.4	68567	74705	1409	653	1978	140809	7175	149962	117754271	109647881	227402152	0.501183
BomL38	Local	450528095	51.14	0.4	64.11	142	29672	455615688	6482663	99.64	98.2	66690	72089	1424	632	1968	136296	7158	145422	127594555	110000390	237594945	0.521481
BomL39	Local	432483512	49.2	0.2	27.74	61	32346	450283974	8125069	99.33	98.3	68008	73068	1460	704	1983	137957	7208	147148	116238222	106187125	222425347	0.493967
BomL40	Local	449553901	50.85	0.26	32.67	72	31145	460225485	8771026	99.9	98.4	67638	72990	1742	799	1980	139461	6322	147763	121394378	110064105	231458483	0.502924
BomL41	Local	456699453	51.92	0.36	41.55	92	25932	470818189	7106857	99.93	98.3	70284	77144	1690	890	1995	146412	6821	155228	113282985	117540487	230823472	0.49026
BomL42	Local	440618402	51.19	0.34	31.26	69	27036	450694371	10461617	99.9	98.1	70241	75783	2139	890	1975	143653	7510	153138	114731974	109206151	223938125	0.496874
BomL43	Local	444958788	51.86	0.61	38.47	85	23136	460931030	8990765	99.49	98	69079	75854	1838	850	1981	143029	6960	151970	104406687	106661954	211068641	0.457918
BomL44	Local	450198180	50.84	0.17	36.24	80	24104	455363397	10687916	99.71	98.1	69849	76035	2019	825	1978	144445	6630	153053	106779998	105155283	211935281	0.46542
BomL45	Local	450333217	51.42	0.48	34.45	76	25742	451377271	7739926	99.52	97.4	65811	73408	1719	741	1981	137351	6750	146082	100575220	102617269	203192489	0.450161
BomL46	Local	453502398	53.2	0.59	25.72	57	28213	456089981	6817898	99.65	98.3	68249	75056	1843	815	2004	142543	5719	150266	103913754	106017181	209930935	0.460284
BomL47	Local	447843063	51.5	0.68	25.1	55	27914	460180994	5273003	99.74	98.2	67714	74998	1684	750	2014	141270	5961	149245	101652056	106640428	208292484	0.452632
BomL48	Local	440096004	50.18	0.51	48.45	107	28659	455804706	6178636	99.72	98.3	69336	75407	1831	730	2035	144745	5148	151928	116792981	111482457	228275438	0.500819
BomL49	Local	447084159	51.43	0.8	25.69	57	27836	455799719	6032534	99.54	98	65318	73575	1706	778	2021	138714	4833	145568	99087704	103909519	202997223	0.445365
BomL50	Local	445646495	50.89	0.56	34.44	76	32000	455384905	5771148	99.53	97.9	66819	72933	2020	759	2004	139730	5021	146755	111464309	107065379	218529688	0.479879
BomL51	Local	443773571	51.04	0.82	27.72	61	26439	461950457	4873085	99.77	98.3	66477	73600	1829	758	1999	139013	5051	146063	93467715	102737782	196205497	0.424733
BomL52	Local	446860768	52.34	1.32	32.15	71	27584	461684963	2278534	99.16	96.9	65466	74573	1688	709	2037	138953	4911	145901	90303564	104766236	195069800	0.422517
BomL53	Local	444526102	51.33	0.87	36.93	82	29665	457046874	4436199	99.46	97.7	68712	76155	1975	820	2024	143575	5724	151323	111373463	114233050	225606513	0.493618
BomL54	Local	489370779	55.67	0.98	46.9	104	28179	507061642	2899813	97.58	97.8	64631	72883	1807	734	2038	138060	3861	143959	98151133	104767133	202918266	0.400185
BomL55	Local	442861562	51.2	0.89	28.38	63	27452	456194339	4067623	99.34	97.1	66434	74780	1762	795	2037	141427	3667	147131	99271929	106061506	205333435	0.450101
BomL56	Local	444574881	51.95	1.2	28.78	63	31185	459392185	2905701	99.15	96.8	63250	71723	1471	687	2018	134248	4271	140537	97375168	105015200	202390368	0.440561
BomL57	Local	445893654	51.21	0.71	37.05	82	30420	457697274	5484304	99.6	98	68541	75544	1942	823	2004	144250	4974	151228	114082200	109949658	224031858	0.489476
BomL58	Local	443525328	50.91	0.55	31.44	69	25925	456061695	6386624	99.8	98	71063	79133	1825	850	2015	149166	6041	157222	103055803	110677820	213733623	0.468651
BomL59	Local	440342001	51.19	1.05	37.42	83	29117	455352989	3475477	98.98	95.8	67003	74862	1498	775	2029	141097	4999	148125	107949112	112840076	220789188	0.484875
BomL60	Local	440344604	51.17	1.12	45.46	101	29382	455614962	2702283	98.8	95.8	67734	75285	1722	730	2029	142645	4249	148923	103853486	110325021	214178507	0.470087
BomL61	Local	448230035	51.51	0.75	28.14	62	31356	457983747	5136256	99.67	98.1	68474	76596	1764	871	2008	144688	4975	151671	109827273	112286644	222113917	0.484982
BomL62	Local	444678981	51.62	1.07	34.75	77	29670	459904064	3707319	99.26	97.4	66456	74090	1816	767	2035	140538	3925	146498	100047400	105652491	205699891	0.447267
BomL63	Local	445283677	51.57	1.01	35.69	79	29003	455626878	3425368	99.03	96.3	66865	75376	1697	793	2024	142184	4416	148624	102563997	107839735	210403732	0.46179
BomL64	Local	440238312	50.78	0.76	35.16	78	30177	451698961	4286944	99.18	96.9	70608	77792	2074	846	2008	148194	4998	155200	112935574	115384474	228320048	0.50547
BomL65	Local	443176438	51.13	0.85	42.69	94	30562	461004221	4020583	99.36	97.2	63294	69792	1863	662	1996	131946	5422	139364	110914698	105480703	216395401	0.4694
BomL66	Local	447967562	51.49	0.95	59.33	131	30839	451557282	3357835	97.99	96.6	60777	68506	1402	530	2034	128647	3971	134652	106167839	105279772	211447611	0.468263
BomL67	Local	445180192	50.7	0.54	44.7	99	33997	456966187	7518223	99.19	97.4	66410	72817	1843	813	1981	138088	6286	146355	127664817	117582205	245247022	0.536685
BomL68	Local	439377966	50.13	0.46	38.16	84	28400	454284169	7168419	99.2	98.2	65434	72060	1622	809	1999	136578	5243	143820	107389193	106548287	213937480	0.470933
BomL69	Local	446645569	50.38	0.19	43.36	96	27772	456555307	11485308	99.73	98.6	69734	75290	1890	943	1992	143864	6874	152730	122049711	113813535	235863246	0.516615
BomL70	Local	444630377	50.16	0.21	35.04	77	34952	457632400	9816410	99.34	98	64874	70636	1352	658	1992	133380	6489	141861	125785837	110232157	236017994	0.515737
BomL71	Local	450500171	51.03	0.24	30.86	68	29941	459838684	8676657	99.48	98.6	65521	71127	1258	677	1990	134909	5831	142730	110733668	103639517	214373185	0.466192
BomL72	Local	433357309	49.43	0.37	34.05	75	29722	456853213	6129740	99	98.4	67924	74226	1673	869	1997	141572	5293	148862	113630761	109214494	222845255	0.487783
BomL74	Local	445554235	51.43	0.86	25.05	55	26279	459407902	3726712	99.59	97.4	60810	68542	1232	643	2012	128036	4573	134621	86116551	94005727	180122278	0.392075
BomL75	Local	444876524	51.63	1.01	36.59	81	23584	456686268	2808562	98.94	97	63906	71988	1740	783	2017	136094	4819	142930	86207616	97715557	183923173	0.402734
BomL76	Local	443999775	50.13	0.17	41.66	92	35066	458263628	11305487	99.95	98.5	65987	71463	1442	676	1996	135893	5770	143659	132859178	112938902	245798080	0.536368
BomL77	Local	443571775	51.4	1.18	30.53	67	27110	456517848	2724532	98.9	96.5	60332	68605	1364	651	2043	128065	4235	134343	90889656	97492242	188381898	0.41265
BomL78	Local	446481638	50.28	0.14	73.71	163	30001	455996581	11856449	99.95	98.4	70157	75390	1832	713	2017	145464	5988	153469	138402568	119067957	257470525	0.564633
BomL79	Local	443824542	50.22	0.17	31.81	70	32035	456880960	10745889	99.85	98.4	66841	72010	2202	906	1981	138720	5157	145858	119246196	109943560	229189756	0.50164
BomL80	Local	447618050	51.21	0.62	30.23	67	25170	459507095	5820736	98.98	97.8	63265	70623	1196	629	2047	133817	3782	139646	94996693	97189253	192185946	0.418244
BomL81	Local	446879805	50.83	0.45	28.36	63	34547	453852500	6976952	99.62	97.9	65890	71714	1615	801	2041	137612	4793	144446	117944109	109940657	227884766	0.502112
BomL82	Local	444646381	50.27	0.25	37.82	84	36913	464183033	7854008	99.92	98.4	58539	63644	1355	646	1912	120547	5360	127819	109980366	98398090	208378456	0.448914
BomL84	Local	450120782	50.85	0.25	34.8	77	36300	465048644	7720341	99.71	98.5	65643	71260	1828	758	2007	136602	5197	143806	132181539	115547898	247729437	0.532696
BomL85	Local	452625594	51.2	0.17	47.26	105	30790	461312093	10150648	99.97	98.5	66880	73080	1614	670	1996	139208	5369	146573	126449049	112681636	239130685	0.518371
BomL86	Local	452686716	50.91	0.05	31.36	69	27811	450895086	10903535	99.73	98.6	69823	76409	1668	838	2012	146599	4838	153449	116568605	115622779	232191384	0.514957
BomL87	Local	450603933	50.93	0.23	41.25	91	34303	462991213	7505660	99.95	98.5	64847	70120	1766	712	1962	134272	5109	141343	121560259	104821209	226381468	0.488954
BomL89	Local	447343236	50.98	0.4	30.99	68	29839	453927332	8113591	99.7	98.1	62791	68906	1823	850	1964	132308	4084	138356	101574492	99873535	201448027	0.443789
BomL90	Local	444932551	51.48	0.93	29.27	65	27154	460647386	4391554	99.39	97.1	58469	65604	1705	737	1983	124696	3099	129778	86453255	91494901	177948156	0.3863
BomL91	Local	450825968	51.04	0.23	37.66	83	36400	460070052	9456669	99.97	98.4	65165	70584	1603	679	2016	135977	4717	142710	124579449	109166356	233745805	0.508066
BomL92	Local	442139145	50.37	0.57	38.23	84	26134	456970662	6686484	99.7	97.9	67987	74138	2062	795	2028	142829	4243	149100	109146655	105666625	214813280	0.470081
BomL93	Local	446805287	50.61	0.26	37.09	82	26492	465174673	8807036	99.93	98.2	67979	74014	1394	737	2016	141636	5107	148759	111120635	106344133	217464768	0.467491
BomL94	Local	451099472	51.15	0.3	31.95	71	28231	465809004	9155928	99.62	98.4	63800	70849	1157	672	1997	132398	5821	140216	106043934	104204923	210248857	0.451363
BomL95	Local	446490181	51.53	0.92	40.46	89	25887	459374831	4250951	99.04	97.3	69408	75881	2176	933	2031	146004	4736	152771	108753786	110622341	219376127	0.477554
BomL96	Local	431235499	50.74	0.75	38.59	85	25172	449334956	7316370	99.44	96.9	66203	72629	2017	889	2034	139855	4198	146087	101899805	103225486	205125291	0.456509
BomL97	Local	450229992	50.99	0.21	37.63	83	33375	458413143	9231239	99.97	98.5	63459	69096	1425	652	2002	132648	4133	138783	117613607	107365629	224979236	0.490778
BomL98	Local	444488018	52.06	1.36	37.67	83	26311	463672189	2524896	98.23	96.4	58264	66309	1612	629	2022	124463	3304	129789	85983400	93229172	179212572	0.386507
BomL99	Local	443946129	51.97	1.22	33.68	74	26095	455769807	2927478	98.46	96.4	59871	68172	1562	689	2036	128300	3397	133733	85057899	95664322	180722221	0.396521
BomL100	Local	444307899	51.82	1.29	46.97	104	24915	462458257	2557250	98.44	96.1	59163	67528	1584	486	2037	126505	3198	131740	83161888	93613062	176774950	0.382251
BomL101	Local	447387759	51	0.5	39.04	86	28804	456465178	8407618	99.76	98.1	64773	71232	1740	676	2060	137495	3279	142834	109533048	103470102	213003150	0.466636
BomL102	Local	448146398	51.25	0.49	33.29	73	26412	453359028	8482301	99.49	98.4	64860	72194	1368	699	2046	137048	3869	142963	100810151	101675804	202485955	0.446635
BomL104	Local	451445231	49.79	0.12	41.95	93	28794	462326445	8433540	99.67	98.2	65952	72056	1426	710	1994	136770	5989	144753	118503019	110567812	229070831	0.495474
BomL105	Local	444037320	50.7	0.49	34.79	77	28808	457499884	5792567	99.84	98	56143	61574	1529	746	1840	117885	3331	123056	91767103	92271695	184038798	0.402271
BomL106	Local	446498912	50.2	0.06	44.54	98	34385	450017541	11670931	99.98	98.3	58221	63246	1714	720	1853	121351	4740	127944	116501008	99629944	216130952	0.480272
BomL108	Local	449028313	50.58	0.12	49.21	109	29200	454618617	12381247	99.92	98	65529	71095	1636	799	1979	137755	4657	144391	122627692	110588741	233216433	0.512994
BomL109	Local	448662815	50.51	0.05	36.98	82	30543	449198337	13255342	99.33	98.1	49871	54950	1347	887	1736	104276	4136	110148	94700187	86490525	181190712	0.403365
BomL110	Local	444234539	50.01	0.07	31.91	70	30979	451512247	13443662	99.94	98.1	50382	55326	1327	880	1749	104810	5013	111572	93204610	89384266	182588876	0.404394
BomL111	Local	448803290	51.51	0.89	26.57	59	29242	454507778	4366444	99.18	96.6	41137	47001	1017	648	1723	87091	2814	91628	62548568	70020973	132569541	0.291677
BomL112	Local	447596461	51	0.47	26.83	59	28491	452692021	6743313	99.77	97.9	40553	44894	1078	682	1579	84427	3295	89301	64372889	65867906	130240795	0.287703
BomL113	Local	447405966	51.19	0.43	28.25	62	27913	456393377	8694727	99.69	98	36250	40897	901	538	1560	76153	2573	80286	59605166	58494446	118099612	0.258767
BomL114	Local	445752600	51.56	0.29	55.59	123	32630	453184746	8495027	99.35	98.4	44470	48390	1205	666	1621	91495	4477	97593	95993677	81016262	177009939	0.390591
BomL115	Local	455869345	52.08	0.59	33.54	74	32053	467332747	5373275	99.72	97.9	37587	42018	903	628	1648	78383	2896	82927	67822038	65728166	133550204	0.285771
BomL116	Local	450610112	51.05	0.38	38.51	85	33927	472045018	6967690	99.61	98.4	37636	41590	1026	694	1566	78217	3235	83018	73013922	66144885	139158807	0.2948
BomL117	Local	451403724	50.91	0.13	41.7	92	31428	459610349	10601319	99.8	98.4	37848	40969	896	589	1506	77564	3314	82384	76334951	62812264	139147215	0.30275
BomL118	Local	450990913	50.83	0.04	37.2	82	28973	450391575	11137345	99.95	98.1	48237	52250	1112	653	1774	100116	3610	105500	88451755	79320112	167771867	0.372502
BomL119	Local	450606431	50.91	0.07	47.11	104	28489	449835332	11729935	99.88	98.5	39936	43334	944	595	1600	82777	2769	87146	75365428	66612806	141978234	0.315623
BomL120	Local	447776564	51.6	0.2	32.65	72	22579	462733516	11718365	99.95	98.4	41200	44871	975	706	1605	85900	3075	90580	65383936	64532419	129916355	0.280758
BomL121	Local	454695455	51.14	0.04	47.58	105	30174	450124430	9995571	99.94	98.2	39968	43325	1020	631	1590	83097	2576	87263	77816779	66804291	144621070	0.321291
BomL122	Local	449260702	50.68	0.09	56.52	125	31364	458369263	10181100	99.9	98.1	41048	44419	989	569	1646	84437	3235	89318	83676757	68641070	152317827	0.332304
BomL123	Local	449590930	51	0.23	28.65	63	30950	464171979	8577285	99.91	98.2	41040	45288	846	629	1693	84968	3333	89994	73325656	69164276	142489932	0.306977
BomL124	Local	449148309	50.67	0.07	63.84	141	28094	451913758	11106397	99.88	98.6	35092	37827	888	544	1551	71287	3614	76452	70630090	59656622	130286712	0.2883
BomL125	Local	454973975	51.28	0.05	35.1	78	30235	451945168	12373693	99.95	98.4	33377	36555	613	524	1543	67587	3790	72920	66389656	56688724	123078380	0.27233
BomL135	Local	446506866	50.37	0.11	30.43	67	30284	452469893	11613201	99.97	97.7	22318	25352	474	380	938	47209	1503	49650	38237186	36507193	74744379	0.165192
BomL137	Local	451059876	50.89	0.1	46.83	104	29847	454706383	11775127	99.98	98.1	18697	21389	551	335	746	39749	1483	41978	34872350	32038636	66910986	0.147152
BomL138	Local	449441095	50.67	0.08	28.2	62	33646	455224358	9416775	99.86	97.9	17956	20879	444	320	762	38255	1474	40491	32634944	32088340	64723284	0.142179
BomL160	Local	451576768	50.96	0.23	44.82	99	33848	465243666	8400482	99.94	98.4	66598	72034	1727	740	2014	137814	5499	145327	131237831	112043598	243281429	0.522912
BomL165	Local	447509308	50.4	0.09	61.82	137	34765	452817375	8892613	99.92	98.4	58809	63519	1590	789	1879	121770	4764	128413	129514131	106907052	236421183	0.522112
BomL166	Local	452459318	51.27	0.39	33.4	74	27664	471901690	7704052	99.78	98.4	61927	69245	1161	662	1984	129847	5169	137000	104526813	101872470	206399283	0.437378
BomL167	Local	445898619	51.23	0.72	32.1	71	29838	455339873	5204250	99.26	97.6	63724	70580	1770	720	2046	135208	3557	140811	103411013	102139533	205550546	0.451422
BomL168	Local	441289700	50.07	0.41	27.5	61	29798	454436911	6939826	99.81	98.1	69472	75653	1938	887	2034	145739	4194	151967	111769640	110455899	222225539	0.489013
BomL169	Local	445911960	50.5	0.32	38.94	86	30054	455279811	7795828	99.4	97.8	66820	73234	1378	823	2021	139941	4763	146725	121107328	112081459	233188787	0.512188
BomL170	Local	444822729	50.29	0.24	52.11	115	31597	466293747	7464662	99.94	98.4	70048	76137	1892	928	2043	146948	5447	154438	138387263	121747435	260134698	0.557877
BomL171	Local	446462844	50.64	0.37	44.96	99	27029	457086337	6156742	99.77	97.9	69207	76222	1638	816	2055	145667	4868	152590	124749398	116367436	241116834	0.527508
BomL172	Local	445273933	50.44	0.33	50.31	111	28766	452144797	7680938	99.39	98.2	69683	76316	1645	866	2064	146878	4377	153319	117285456	112435346	229720802	0.508069
BomL173	Local	445845498	51.27	0.81	31.35	69	28708	454227350	4666930	99.17	97.5	68388	74933	1962	944	2055	144169	3756	149980	109521797	111069553	220591350	0.485641
BomL174	Local	448404141	51.87	0.92	35.32	78	27517	459265395	3916625	99.23	97.5	67615	75304	1877	987	2068	143567	4479	150114	109753688	113162777	222916465	0.485376
BomL175	Local	444251209	50.6	0.44	37.89	84	25792	452072588	8523394	99.71	97.9	67195	74547	1860	895	2067	143297	4090	149454	104665192	106258844	210924036	0.466571
BomL176	Local	447044920	51.42	0.76	31.17	69	25117	458838726	4904794	99.65	97.8	68013	75515	2242	974	2049	144890	4086	151025	102375481	108205946	210581427	0.458944
BomL177	Local	441535765	51.2	0.96	27.31	60	28045	455573905	4516150	99.3	97.2	65859	73860	1713	790	2052	140269	3454	145775	98214047	105134538	203348585	0.446357
BomL178	Local	445794629	51.63	1	46.74	103	32398	451336866	3746318	98.59	95.7	64501	71548	1822	782	2060	136134	3908	142102	114555543	110722082	225277625	0.499134
BomL179	Local	443801242	51.24	0.98	31.54	70	28595	454683846	3985534	99.06	96.3	63919	71904	1683	790	2053	136305	3288	141646	94169352	101544289	195713641	0.430439
BomL180	Local	445488226	51.44	0.91	35.09	77	31005	457381803	3197863	99.12	96.7	62200	69217	1656	668	2046	131997	3438	137481	98013974	101174308	199188282	0.435497
BomL181	Local	441586206	51.09	0.97	38.65	85	33152	454743581	3797916	98.94	96.3	63021	70094	2037	835	2048	134035	3396	139479	107449809	104354018	211803827	0.465765
BomL182	Local	443042279	50.67	0.53	35.38	78	29960	456911067	6174215	99.75	97.4	67470	73355	2380	903	2035	142197	4199	148431	115940939	108605385	224546324	0.491444
BomL183	Local	444436960	51.8	1.08	30.81	68	26031	459088428	2755034	99.29	96.6	61651	69314	1861	730	2050	131902	2979	136931	85380351	95365318	180745669	0.393706
BomL184	Local	443408310	51.25	0.89	25.54	56	29287	455508140	4279874	99.46	97.3	67527	74448	2026	857	2044	142539	3743	148326	103246408	106627617	209874025	0.460747
BomL185	Local	446813282	51.53	0.84	29.57	65	27097	455635903	5817495	99.44	97.5	65740	72881	1909	876	2052	139367	3472	144891	97198256	103028189	200226445	0.439444
BomL186	Local	446533509	50.35	0.19	34.93	77	37035	459978317	9639328	99.9	98.1	67217	72672	1374	672	2004	138350	5546	145900	139112523	117386298	256498821	0.557632
BomL192	Local	438598697	50.86	0.27	29.03	64	24758	447070713	12712439	99.51	98.3	67034	73173	1759	773	1987	140186	5112	147285	100819946	100493880	201313826	0.450295
BomL193	Local	448983954	50.69	0.13	85.47	189	29943	452580111	12377275	99.78	98.3	68017	73834	1536	673	2071	142835	4037	148943	136955063	117057751	254012814	0.561255
BomL194	Local	445128495	50.51	0.3	56.04	124	20512	465112993	7558655	99.91	98.2	69828	76353	1523	746	2071	147425	3749	153245	111819881	110119592	221939473	0.477173
BomL197	Local	446364225	50.25	0.12	37.56	83	36155	458098377	7017049	99.95	98.4	64524	69990	1342	629	2011	134213	4082	140306	131254411	109603405	240857816	0.525777
BomL199	Local	449924942	50.82	0.17	38.06	84	29011	454413670	13609880	99.91	98.6	68469	74055	1436	796	2045	142048	5208	149301	120488609	112063041	232551650	0.511762
BomL200	Local	448568946	50.59	0.22	31.24	69	29066	458289199	11045540	99.97	98.4	64204	69503	2015	867	2028	135356	3582	140966	107892979	100964424	208857403	0.455733
BomL201	Local	441115982	51.59	0.56	39.52	87	26630	454591885	6860539	99.64	97.6	58841	64062	1539	748	1945	123713	3392	129050	95131661	91171932	186303593	0.409826
BomL202	Local	442547381	50.88	0.48	32.42	72	25673	455647187	6556906	99.81	98.1	63770	71010	1354	689	2054	135220	3290	140564	98358891	100531461	198890352	0.436501
BomL208	Local	462001294	51.88	0.12	48.45	107	29334	458286594	8507367	99.89	98.3	63979	68937	1541	673	1996	133554	3707	139257	121411349	104219011	225630360	0.492335
BomL209	Local	440872678	49.98	0.25	47.87	106	30517	461224524	10188771	99.91	98.1	65545	70631	1399	636	1991	135814	5019	142824	125758004	108092092	233850096	0.50702
BomL210	Local	446649253	50.19	0.06	36.48	81	33845	449289087	9693623	99.96	98.2	52065	56381	1388	695	1800	108951	3311	114062	100430043	86473728	186903771	0.415999
BomL211	Local	443717013	50.22	0.15	52.84	117	31109	460573764	11031282	99.96	98.2	21853	24781	688	445	774	45854	3455	50083	44119735	40574509	84694244	0.183889
BomL212	Local	446141922	50.93	0.57	31.73	70	30239	456999673	6128855	98.87	97.4	61291	67997	1391	636	1975	128969	4144	135088	104806573	101526191	206332764	0.451494
BomL213	Local	452219688	50.67	0.44	33.32	74	27970	453885837	13405585	99.96	98.7	70932	77899	1636	789	2003	148127	6099	156229	117994961	116304701	234299662	0.516208
BomL214	Local	445795185	50.49	0.14	30.26	67	34143	452639844	10138440	99.92	98.2	63939	70010	1432	774	1990	134409	4149	140548	122369754	109251587	231621341	0.511712
BomM4	Genetic stock	447962514	50.54	0.19	28.94	64	31916	456681942	11187776	99.94	98.5	69183	75810	1484	829	1986	142507	6900	151393	118711938	112823551	231535489	0.506995
BomM9	Genetic stock	475003366	53.02	0.07	67.52	150	26681	458317337	9793564	99.47	98	72174	76746	1773	787	1993	145294	9072	156359	133822015	116607700	250429715	0.546411
BomM10	Genetic stock	449021395	50.76	0.04	32	71	31171	448796968	10738127	99.93	98.2	68100	74118	1317	692	1953	138229	8632	148814	122081056	111123100	233204156	0.519621
BomM21	Genetic stock	449687037	50.8	0.24	32.64	72	33860	461753615	8799569	99.94	98.1	58878	64568	1077	669	1766	118615	8080	128461	111302029	101156366	212458395	0.460112
BomM24	Genetic stock	431934082	48.66	0.12	64.75	143	33366	449899159	10130974	99.49	98.4	68071	73129	1178	612	2025	139101	6924	148050	153692880	124121329	277814209	0.617503
BomM25	Genetic stock	452876170	50.87	0.15	29.23	64	25195	455866688	12520039	99.92	98	66686	74368	1220	639	2017	140593	4840	147450	100946170	102795401	203741571	0.446932
BomM27	Genetic stock	453396118	50.58	0.08	42.98	95	33085	456403679	10447051	99.95	98.2	68549	74220	1419	673	2013	142542	5236	149791	134329529	117387557	251717086	0.551523
BomM28	Genetic stock	440457803	49.76	0.08	35.78	79	30085	452953995	10551511	99.98	98.4	70607	76494	1803	793	2020	148201	4599	154820	124105652	114985784	239091436	0.527849
BomM29	Genetic stock	450689778	50.47	0.14	56.8	126	27773	462807529	7466032	99.87	98.4	66401	71891	1419	704	1975	138295	4920	145190	128864102	112738698	241602800	0.522037
BomM30	Genetic stock	440245810	49.63	0.17	27	60	27324	454184129	9880247	99.94	98	66326	73245	1359	749	2025	139143	4509	145677	108116683	105529518	213646201	0.470396
BomM31	Genetic stock	446596101	50.69	0.5	39.01	86	27979	457842781	6382011	99.02	98.2	62941	70134	1268	624	2019	132903	3715	138637	106802448	102528376	209330824	0.457211
BomM32	Genetic stock	453753798	50.97	0.09	82.48	183	30701	454269412	13987015	99.79	98.3	69715	74497	1568	634	2026	144024	5461	151511	149643053	119337601	268980654	0.592117
BomM34	Genetic stock	446853696	50.73	0.28	67.28	149	29947	467083377	8797749	99.94	98.4	65062	71179	1510	620	2002	136787	4214	143003	123431286	108349037	231780323	0.496229
BomM35	Genetic stock	449458995	50.91	0.19	57.53	127	30140	457600819	11491184	99.2	98.1	66045	72199	1504	745	1997	138728	5101	145826	129494314	114809099	244303413	0.533879
BomM36	Genetic stock	444640701	50.48	0.4	33.95	75	26568	453378925	8639202	98.63	97.6	57714	64316	1333	839	1858	121190	4783	127831	94477965	95853048	190331013	0.419806
BomM42	Genetic stock	447167176	51.15	0.54	38.02	84	28529	456751960	6135837	99.68	97.6	56645	62667	1143	689	1745	118335	4253	124333	98353376	94808641	193162017	0.422904
BomM43	Genetic stock	450019383	50.91	0.29	54.88	121	29789	458143014	10072897	98.71	98.5	63317	68894	1386	662	1990	132247	4550	138787	120442232	108498894	228941126	0.499715
BomM46	Genetic stock	445068174	50.47	0.34	35.15	78	35687	453899186	7915038	99.1	98	59900	65561	1515	644	1933	124928	4361	131222	116920432	102300120	219220552	0.482972
BomM50	Genetic stock	454201747	51.11	0.12	36.65	81	35220	452975348	11436819	99.95	98.4	65098	70332	1550	689	1980	134173	5512	141665	128067594	111335063	239402657	0.528511
BomM53	Genetic stock	446913807	52.09	0.56	76.28	169	27933	452726195	6667350	98.54	97.9	58104	63289	1261	546	1934	121145	4139	127218	113257081	98211184	211468265	0.4671
BomM54	Genetic stock	439283908	49.6	0.29	55.94	124	31531	456414094	9924357	99	97.9	55205	60459	1262	745	1872	115170	4399	121441	112924068	98492418	211416486	0.463212
BomM62	Genetic stock	442290162	49.93	0.14	38.39	85	35215	456546017	10136937	99.9	98.3	53753	58671	1114	555	1784	111877	3968	117629	109728126	92982016	202710142	0.444008
BomM63	Genetic stock	447569757	50.71	0.25	57.92	128	27371	463603410	11796224	99.93	98.4	54770	60702	1257	627	1831	115269	3984	121084	100262999	93593347	193856346	0.418151
BomM64	Genetic stock	445877310	51.25	0.37	37.35	83	32995	461042467	8693326	99.77	98.3	54221	59215	1222	642	1855	112840	4198	118893	104665292	92074502	196739794	0.426728
BomM68	Genetic stock	459353421	51.84	0.06	66.82	148	28269	454138082	11037929	99.96	98.2	53576	57231	1247	596	1814	110972	3737	116523	101551363	85809601	187360964	0.412564
BomM69	Genetic stock	448979235	50.68	0.12	66.49	147	44944	462541497	6143014	99.93	98.4	51174	55238	1291	542	1741	105037	4370	111148	133835067	98599125	232434192	0.502515
BomM71	Genetic stock	444334430	50.13	0.12	49.47	109	30634	460180748	7841893	99.96	98	50541	54853	1021	551	1773	104017	4218	110008	106388495	89472864	195861359	0.425618
BomM72	Genetic stock	438805640	49.65	0.19	35.25	78	32919	458977469	8516263	99.92	98.2	51953	56431	1320	764	1809	108195	3503	113507	101291161	90048736	191339897	0.416883
BomM73	Genetic stock	447923640	50.73	0.16	65.36	145	28201	454877605	9284240	99.39	98.3	56179	61284	1298	632	1868	117580	3896	123344	112463414	94653550	207116964	0.455325
BomM75	Genetic stock	439774504	49.53	0.15	30.8	68	29352	454388395	8482207	99.95	98.4	55659	61094	1418	768	1846	117070	3624	122540	97022655	93036544	190059199	0.418275
BomM77	Genetic stock	443628343	51.23	0.38	28.09	62	29907	449299542	8666797	98.57	98.1	62288	68491	1424	688	1971	130737	3844	136552	103061953	99055887	202117840	0.449851
BomM79	Genetic stock	446358728	50.16	0.28	54.08	120	28384	467927537	9181520	99.94	98.2	54255	58559	1426	675	1771	112873	3350	117994	102876643	92731088	195607731	0.41803
BomM80	Genetic stock	436865793	49.32	0.15	43.93	97	37624	456960359	8323306	99.6	98.2	47918	52724	827	494	1779	99114	3970	104863	104388389	86203783	190592172	0.417087
BomM82	Genetic stock	451906445	50.88	0.08	41.88	93	28312	450567503	10826238	99.9	98.7	46069	50971	1099	683	1612	95992	3867	101471	87480356	80866744	168347100	0.373633
BomM85	Genetic stock	435431751	49.32	0.27	35.58	79	27509	450344737	11607866	99.49	98.4	55139	61206	1111	587	1821	115382	3963	121166	96228922	91713938	187942860	0.417331
BomM88	Genetic stock	433553313	48.97	0.26	79.32	176	33186	450282977	8897937	99.22	97.4	63912	68660	1540	726	1886	130937	6172	138995	140446697	112482165	252928862	0.561711
BomM89	Genetic stock	442327163	50.12	0.29	54.87	121	27786	453035943	8955220	99.54	98.3	63338	69392	1871	724	1928	132381	5242	139551	114263339	105985653	220248992	0.486162
BomM91	Genetic stock	462534470	52.45	0.36	72.79	161	13701	472963667	5310028	99.21	98.5	57279	64614	808	581	1922	119746	5344	127012	61750913	82254541	144005454	0.304475
BomM93	Genetic stock	442349758	49.83	0.07	94.97	211	34939	449321307	11613181	99.91	98.6	56264	60526	1497	666	1838	116267	5175	123280	129017555	103533652	232551207	0.517561
BomM98	Genetic stock	451191811	52.03	0.89	33.68	74	30245	453494540	3993726	97.64	96.8	57489	64503	1359	740	1930	119949	5234	127113	99963426	97170721	197134147	0.4347
BomM99	Genetic stock	456052120	51.66	0.35	39.64	88	15593	471999512	7236524	99.87	98.3	51822	58583	776	553	1829	109497	3885	115211	59856130	76026640	135882770	0.287888
BomM101	Genetic stock	442468046	49.8	0.11	32.16	71	29248	450350195	12149316	99.97	98.3	57467	63884	964	639	1886	119949	4559	126394	106435217	98356486	204791703	0.454739
BomM102	Genetic stock	446162462	50.71	0.26	36.91	82	33958	467199185	8533179	99.48	98.3	53564	58668	1494	748	1821	112181	3912	117914	105603077	92111067	197714144	0.42319
BomM103	Genetic stock	445219111	50.51	0.21	32.17	71	30436	461603972	7994714	99.62	98.5	54644	60402	1202	637	1860	115050	3242	120152	94593837	89122806	183716643	0.397996
BomM104	Genetic stock	445817604	50.86	0.52	100.08	222	17935	456260277	5669236	98.31	98.4	57618	64722	1195	592	1938	121707	4392	128037	84591250	90094331	174685581	0.382864
BomM106	Genetic stock	440089155	50.07	0.39	65.22	144	30161	454333664	6066263	99.06	98	55413	61358	1219	592	1940	115870	4186	121996	111490305	97475231	208965536	0.459938
BomM107	Genetic stock	440156952	50.2	0.51	37.14	82	35819	457776748	7726898	99.28	97.9	53275	58883	1024	542	1944	111202	3843	116989	103187083	93652474	196839557	0.42999
BomM108	Genetic stock	452829451	50.98	0.23	54.34	120	17099	461225350	8416440	99.47	98.5	55906	62230	1104	677	1870	117670	4042	123582	74002536	83283275	157285811	0.341017
BomM109	Genetic stock	440550052	50.24	0.47	40.62	90	30045	455139389	6812882	98.64	97.8	55215	60462	1375	700	1869	115363	3635	120867	100543452	94075576	194619028	0.427603
BomM111	Genetic stock	442277595	50.01	0.16	30.45	67	27975	455878765	8713958	99.96	98.2	55253	60714	1274	683	1909	115905	3621	121435	93806047	87466706	181272753	0.397634
BomM116	Genetic stock	444882051	51.5	0.27	43.65	97	26367	464377442	11600353	99.92	98.3	54195	58850	1184	695	1855	112520	3831	118206	95280184	86883054	182163238	0.392274
BomM124	Genetic stock	453973537	51.44	0.27	92.84	206	34759	471393101	7046433	99.54	98.1	66718	71958	1432	602	2062	139524	4415	146001	151547376	117329587	268876963	0.570388
BomM126	Genetic stock	447646905	50.57	0.21	46.32	102	26676	464100975	10646010	99.95	98.1	50678	55805	876	500	1754	105003	4217	110974	88882451	82420875	171303326	0.369108
BomM127	Genetic stock	504447502	56.18	0.24	46.19	102	29465	486835297	8296015	99.88	97.3	51626	56336	1104	561	1793	106989	3883	112665	92713331	85245757	177959088	0.365543
BomM128	Genetic stock	439121834	49.92	0.38	35.36	78	32629	452109856	8103813	99.27	97.9	41891	47044	755	430	1513	87601	3079	92193	75249809	70437911	145687720	0.32224
BomM131	Genetic stock	459126868	51.93	0.12	43.95	97	30103	451849216	8356130	99.93	98.3	36004	39882	661	348	1227	73589	3993	78809	66878458	59617875	126496333	0.279953
BomM132	Genetic stock	441924836	49.69	0.07	107.28	238	24878	449449931	12776387	99.78	98.4	55161	58886	1840	719	1628	114543	5987	122158	100630549	90499867	191130416	0.425254
BomM134	Genetic stock	434099248	49.3	0.22	29.86	66	24160	450891002	11813486	99.62	97.8	48367	53529	854	536	1524	101017	3653	106194	74623774	75984247	150608021	0.334023
BomM140	Genetic stock	439072537	49.91	0.36	27.08	60	31064	454449968	10420827	99.33	98	45842	50718	893	558	1683	95331	3518	100532	80129875	75208344	155338219	0.341816
BomM142	Genetic stock	458078763	51.97	0.43	39.91	88	31412	457560156	7989538	99.37	97.9	33830	37692	651	517	1307	70281	2975	74563	61210074	57876445	119086519	0.260264
BomM144	Genetic stock	445258165	50.5	0.37	34.52	76	27810	455506178	7967199	99.49	97.6	36992	41704	756	505	1180	78007	2734	81921	63016708	62183953	125200661	0.274861
BomM145	Genetic stock	436827857	50.27	0.67	49.45	109	34789	452147682	4216937	98.64	96.3	31052	35045	749	490	1158	64461	3369	68988	63723186	59291482	123014668	0.272067
BomM148	Genetic stock	445665291	50.1	0.37	72.69	161	26816	457696881	7976741	99.22	98.1	32622	36928	685	381	1188	68682	2971	72841	62451289	57141220	119592509	0.261292
BomM151	Genetic stock	451294659	51.15	0.35	44.08	97	15635	469160995	7223707	99.89	98	31802	36687	599	420	987	67942	2843	71772	35827437	49783694	85611131	0.182477
BomM152	Genetic stock	446250382	50.38	0.1	29.02	64	33915	455563236	9517824	99.94	98.3	29020	32352	634	384	947	60698	2099	63744	55235144	50213284	105448428	0.231468
BomM153	Genetic stock	458419859	52.05	0.32	39.89	88	30921	469704450	9710930	99.94	98.2	34816	38670	947	545	1228	72977	2756	76961	61012696	59413290	120425986	0.256387
BomM155	Genetic stock	455572747	51.65	0.26	81.68	181	33081	465947482	8242912	99.92	98.4	38569	43017	1242	613	1283	80259	5041	86583	88950509	80104625	169055134	0.36282
BomM156	Genetic stock	451807709	51.35	0.3	66.05	146	30237	468048406	11244491	97.98	98.1	31713	36164	756	540	1162	66989	3161	71312	62516002	57878213	120394215	0.257226
BomM159	Genetic stock	448031132	50.74	0.23	46.21	102	30255	464545287	10047866	99.92	98.2	26786	29827	690	364	913	56601	1709	59223	51661475	48133893	99795368	0.214824
BomM164	Genetic stock	452992859	51.18	0.23	44.69	99	13528	457772367	6773141	99.8	98.4	20413	24558	349	294	855	44117	2006	46978	20733702	31467978	52201680	0.114034
BomM165	Genetic stock	452454080	50.91	0.05	34.82	77	28434	450778721	11198927	99.96	98.1	19351	21977	347	392	985	39651	2440	43076	35513806	34379547	69893353	0.15505
BomM181	Genetic stock	450051643	51.19	0.49	66.96	148	31124	454617023	6365507	98.25	97.8	60630	67394	1384	661	1929	126908	5072	133909	120304744	107552707	227857451	0.501207
BomM182	Genetic stock	461220080	52.23	0.29	44.32	98	27453	464878449	8394068	99.93	98.4	61739	67992	1385	700	1948	129451	4850	136249	108352289	102322001	210674290	0.453181
BomM184	Genetic stock	447693719	51.02	0.35	42.92	95	23828	451089499	8978741	98.35	98.4	63330	70083	1120	646	1964	133076	3954	138994	101583441	100207191	201790632	0.447341
BomM187	Genetic stock	458295469	51.24	0.56	76.95	171	31097	467227442	4773641	98.75	96.9	64690	71307	1528	697	2018	135990	4958	142966	131817653	114258245	246075898	0.526673
BomM189	Genetic stock	443560635	50.01	0.15	90.16	200	29641	456119851	11832101	99.97	98.1	72350	78089	1878	795	1997	147299	9319	158615	154996145	129445877	284442022	0.623612
BomM191	Genetic stock	448275729	50.59	0.14	79.91	177	32495	459039865	9987920	99.94	98.5	70935	76571	1422	754	2036	144559	8614	155209	154126336	126728987	280855323	0.611832
BomM192	Genetic stock	451593946	50.99	0.13	30.4	67	30844	455199607	9951401	99.93	98.2	68413	74513	1511	779	2034	141762	5770	149566	118518543	109624871	228143414	0.501194
BomM194	Genetic stock	438195847	49.31	0.24	50.95	113	32600	458450988	7655647	99.49	98	63562	69970	1263	698	1932	130403	6942	139277	130881000	113894296	244775296	0.533918
BomM199	Genetic stock	451684670	51.62	0.42	66.87	148	35586	454305572	8228237	98.94	97.9	57290	63934	1138	679	1901	120089	5283	127273	123670215	108500931	232171146	0.511046
BomM202	Genetic stock	456657521	51.59	0.26	38.73	86	24927	461349956	9771547	99.92	98.6	66779	73947	1230	693	2027	140434	5145	147606	106163897	106931010	213094907	0.461894
BomM204	Genetic stock	447512127	50.7	0.33	60.74	134	30983	452785771	6435484	99.33	96.6	68978	74949	1617	832	2012	143319	5806	151137	145813529	125031732	270845261	0.598175
BomM205	Genetic stock	448978752	51.25	0.55	80.35	178	34703	451461442	5688097	98.8	97.3	57380	63363	1226	464	1863	120034	4401	126298	126593054	105184680	231777734	0.513394
BomM206	Genetic stock	441208067	49.92	0.25	30.75	68	29930	459689137	12077633	99.95	98.5	65723	72524	1529	761	2013	138255	4623	144891	115518992	109920782	225439774	0.490418
BomM207	Genetic stock	460858109	51.82	0.04	41.46	92	16194	446647571	10702633	99.12	98.6	69396	78029	1360	782	2020	146267	6085	154372	87593161	105957707	193550868	0.433341
BomM218	Genetic stock	448947115	50.57	0.12	33.1	73	31212	455060740	8936132	99.81	98.4	61772	66861	1357	743	1991	128165	4679	134835	110754449	104050003	214804452	0.472035
BomM224	Genetic stock	442947686	50.03	0.26	60.32	134	26737	464743539	9579841	99.91	98.2	59183	65796	1230	598	1950	125113	3993	131056	105647627	101086353	206733980	0.444835
BomM236	Genetic stock	443768737	51.67	0.47	92.53	205	32432	457275041	6405772	99.3	98.1	63705	69886	598	611	2003	131391	3310	136704	69469689	69120720	138590409	0.303079
BomM241	Genetic stock	443431490	50	0.09	29.41	65	28132	451845189	12414538	99.5	98.4	66610	73185	1369	771	2019	139650	4304	145973	113107363	108263053	221370416	0.489925
BomM261	Genetic stock	447617825	51.11	0.34	43.69	97	28676	468723913	9205087	99.91	98	64850	70496	1518	662	1969	135971	4065	142005	115188348	106245407	221433755	0.472418
BomM278	Genetic stock	447350022	51.05	0.68	37.33	82	32984	452560861	5317146	99.26	96.9	64019	70163	1815	915	1948	134806	4188	140942	120314999	111476620	231791619	0.512178
BomM279	Genetic stock	450934491	51.66	0.75	73.12	162	30105	451618071	4635818	98.78	97.2	61405	68384	1436	801	2000	128546	5498	136044	126807621	115664949	242472570	0.536897
BomM290	Genetic stock	450893347	51.72	0.87	30.92	68	32717	457184017	4438461	98.44	97.6	61277	67889	1547	724	1989	129450	3689	135128	108296001	103085613	211381614	0.462356
BomM291	Genetic stock	449647319	51.67	0.85	40.61	90	35367	468752653	3501603	99.12	97.5	56710	63853	860	558	1994	118169	4741	124904	114700964	102352294	217053258	0.463044
BomM292	Genetic stock	448711056	51.36	0.6	42.4	94	33284	449148027	4526644	98.8	96	60050	65988	1271	658	1993	125759	3590	131342	111891173	102975679	214866852	0.478388
BomM293	Genetic stock	450205275	51.47	0.63	29.36	65	33886	459044274	5041177	99.44	98.1	60810	66259	1436	747	1986	127286	3356	132628	104800240	100872152	205672392	0.448045
BomM294	Genetic stock	448722044	51.35	0.71	32.11	71	33579	450772087	5334350	98.82	97.2	55264	61570	953	559	1932	116331	3457	121720	98829542	92781273	191610815	0.425072
BomM295	Genetic stock	451829833	51.6	0.68	75.09	166	36593	450298064	4012788	97.9	96.4	59820	65809	1590	661	1981	125717	4143	131841	132986474	114024880	247011354	0.548551
BomM316	Genetic stock	454674676	51.91	0.64	36.21	80	31361	460222188	5971611	99.11	97.6	63589	70115	1297	814	2025	132549	5048	139622	120805464	112840121	233645585	0.50768
BomM323	Genetic stock	454818869	52.24	0.79	48.71	108	34109	452302506	3639130	98.19	96.4	58086	64657	1204	552	1985	122608	3762	128355	113544949	102876524	216421473	0.478488
BomM328	Genetic stock	453030453	51.85	0.66	34.95	77	33645	458864032	4500763	99.25	97.2	59573	66303	1122	645	1980	125004	4038	131022	113206471	103490339	216696810	0.472246
BomM329	Genetic stock	447817848	51.38	0.73	47.11	104	35943	456191838	3891663	99.14	96.1	60077	65931	1651	704	2016	126640	3192	131848	116788566	105910422	222698988	0.48817
BomM330	Genetic stock	446825389	51.18	0.68	39.93	88	33106	455895708	5749674	98.91	97.5	59778	65638	1357	680	2007	125662	3541	131210	110587098	101687042	212274140	0.46562
BomM333	Genetic stock	440253521	49.68	0.14	38.45	85	28932	454712399	11622239	99.94	98.4	67206	73420	1314	735	2043	140604	4911	147558	120387383	109407058	229794441	0.505362
BomM335	Genetic stock	441737472	50.03	0.21	84.05	186	36623	452277367	6295744	98.98	97.8	55521	60606	1384	629	1728	114569	5241	121538	136812078	108739045	245551123	0.542922
BomM336	Genetic stock	454167194	51.3	0.25	53.31	118	31325	465747354	7008858	99.89	98.5	66569	72809	1420	740	2005	138248	6046	146299	135012614	116741057	251753671	0.540537
BomM337	Genetic stock	442120959	50.22	0.33	30.85	68	33252	452751136	7161059	99.49	98.1	54851	60827	1015	607	1876	114475	3995	120346	100148160	94234084	194382244	0.429336
BomM339	Genetic stock	444739840	49.36	0.11	51.3	113	24596	455044649	12095496	99.94	98.5	69030	74493	1791	809	1888	140887	7926	150701	113988011	109732755	223720766	0.491646
BomM341	Genetic stock	442234203	50.33	0.51	31.03	68	36389	456541581	5572755	99.18	97.9	53557	59207	1285	684	1796	111961	3798	117555	101856250	95553939	197410189	0.432404
BomM344	Genetic stock	435853667	49.37	0.21	28.95	64	34579	449488336	10685690	99.41	98.1	63186	68729	1137	672	1989	131277	4622	137888	119722697	107339647	227062344	0.505157
BomM345	Genetic stock	442103290	51.07	0.3	84.67	188	32266	451316538	8522581	99.26	97.9	67995	71894	1623	631	2004	139582	5313	146899	145263687	114793684	260057371	0.576219
BomM348	Genetic stock	455794959	51.53	0.22	45.78	101	16209	460885202	10236049	99.93	98.5	68490	76107	1238	744	2034	144666	5012	151712	83581560	99168175	182749735	0.396519
BomM351	Genetic stock	444961656	50.18	0.15	33.87	75	26541	455578306	10648198	99.96	98.5	65860	72132	1458	749	2027	138074	4775	144876	108109963	101400680	209510643	0.459878
BomM352	Genetic stock	434231928	49.54	0.49	47.76	106	31930	451792151	6614398	98.99	97.6	65169	71694	1467	703	2041	136629	4150	142820	127459211	113220700	240679911	0.532723
BomM353	Genetic stock	446719968	50.52	0.27	27.81	61	25774	463062285	9874203	99.82	98.4	68341	74868	1470	891	2040	143463	4783	150286	106640668	108084050	214724718	0.463706
BomM357	Genetic stock	446439070	50.4	0.15	29.43	65	29645	455553060	9325390	99.97	98.4	62716	69072	1256	705	1949	131432	4678	138059	108791514	101882105	210673619	0.462457
BomM358	Genetic stock	444937424	50.45	0.22	42.08	93	32016	462987695	8365087	99.91	98.4	62347	67912	1135	631	1963	128291	5723	135977	125506451	108574679	234081130	0.505588
BomM359	Genetic stock	436512657	50.07	0.66	43.2	96	33242	456081114	8939262	99.57	98	61726	67909	1174	634	1955	127559	5968	135482	125990559	109594832	235585391	0.516543
BomM361	Genetic stock	442324761	50.51	0.54	58.91	130	31385	447488368	7026368	98.46	96.6	60160	66253	1155	508	1969	124588	4993	131550	119849041	103436537	223285578	0.498975
BomM362	Genetic stock	448121008	50.47	0.08	79.84	177	31986	452858388	13012681	99.95	98.4	72355	77823	1724	764	1930	136438	19279	157647	160169234	132082932	292252166	0.64535
BomM363	Genetic stock	438239763	49.57	0.26	59.31	131	39274	456449740	6484671	99.21	98.2	64862	70672	1275	647	2008	132249	7255	141512	153498867	125163898	278662765	0.6105
BomM365	Genetic stock	450625625	52.22	0.28	29.4	65	28262	464013295	10121583	99	98.4	62537	68014	1477	794	1914	130365	4382	136661	107424231	102288829	209713060	0.451955
BomM367	Genetic stock	435382551	49.55	0.41	27.83	61	33838	452624058	6225835	99.78	98.1	60583	67185	1285	650	1956	127498	3734	133188	106243351	101014470	207257821	0.457903
BomM370	Genetic stock	449029433	52.12	0.43	84.33	187	28006	453020440	8536410	98.81	97.7	64251	70421	1174	602	1982	134039	5569	141590	128070390	111343197	239413587	0.528483
BomM372	Genetic stock	442922160	50.28	0.37	53.41	118	34726	452650949	9495483	99.29	97.7	63218	69608	1433	695	1997	131654	5256	138907	134325082	115338561	249663643	0.551559
BomM379	Genetic stock	453532540	52.15	0.58	42.11	93	27717	457343839	6500698	99.47	97.6	53664	60127	1283	668	1746	113532	3804	119082	93463736	90935677	184399413	0.403196
BomM381	Genetic stock	446490657	50.39	0.14	34.65	77	29789	453872747	13515523	99.89	98.4	67999	73439	1667	732	2010	140690	5362	148062	119935035	108919008	228854043	0.504225
BomM385	Genetic stock	441177734	49.77	0.18	57.61	128	32133	460257393	7777172	99.9	98	67322	72805	1306	625	1999	139404	5704	147107	141093882	118688004	259781886	0.564427
BomM386	Genetic stock	491203869	54.67	0.29	30.04	66	21781	464653163	8815831	99.81	98.3	67442	75204	1213	663	2050	142295	5184	149529	90375754	100146606	190522360	0.410031
BomM389	Genetic stock	443517344	49.99	0.08	40.12	89	33420	452275726	13517766	99.96	98.4	68659	74625	1473	719	2024	142551	5371	149946	137140255	118479896	255620151	0.565187
BomM390	Genetic stock	448477029	50.65	0.25	56.48	125	31016	460617451	10981405	99.93	98.4	68308	74668	1651	716	2049	143369	4494	149912	137318345	117120762	254439107	0.552387
BomM391	Genetic stock	443815524	50.48	0.42	64.18	142	39540	453342134	6985861	99.4	97.2	65699	72462	1518	726	2016	137110	5914	145040	152966918	125781997	278748915	0.614875
BomM393	Genetic stock	442416546	49.76	0.06	32.75	72	23715	447699039	10971089	99.92	98.5	70093	78237	1183	769	2025	146901	6223	155149	110485735	112744564	223230299	0.498617
BomM394	Genetic stock	454512315	51.34	0.2	34.3	76	24234	463907567	10830867	99.92	98.5	67519	74022	1440	796	2017	141888	4294	148199	103951443	103900125	207851568	0.448045
BomM398	Genetic stock	442829657	50.16	0.32	33.84	75	33971	453945896	6610329	99.65	98.1	64718	71686	1318	648	2026	135266	4951	142243	121977503	109391509	231369012	0.509684
BomM399	Genetic stock	442385550	49.96	0.11	31.81	70	32446	454153711	8497677	99.97	98.4	69790	75600	1643	840	2020	145221	5427	152668	131313786	118215262	249529048	0.549437
BomM400	Genetic stock	447125435	50.52	0.25	31.6	70	36653	452898637	10505954	99.95	98.4	66553	72193	1503	759	2014	138818	4538	145370	128785180	113776186	242561366	0.535575
BomM403	Genetic stock	449722878	50.67	0.13	38.05	84	20678	454375291	14528207	99.8	98.5	71608	78517	1767	921	2033	150098	6121	158252	96141578	105584718	201726296	0.443964
BomM405	Genetic stock	445204533	50.59	0.25	86.56	192	32074	463360391	7533134	99.85	98.5	67696	73075	1418	617	2043	140879	5198	148120	146779751	119823487	266603238	0.575369
BomM414	Genetic stock	447497482	50.47	0.19	29.74	66	32839	457855951	8417274	99.94	98.3	61216	67475	1098	671	1982	127921	4054	133957	116189049	104010053	220199102	0.480935
BomM416	Genetic stock	440595870	50.19	0.5	40.55	90	36980	450606118	5942653	99.14	97.3	61970	68153	1344	622	1993	129908	3793	135694	125591490	112135013	237726503	0.527571
BomM418	Genetic stock	448237023	50.43	0.15	28.54	63	29146	454827893	11517315	99.91	98.7	65810	72219	1449	848	1976	137985	4825	144786	115371689	109384313	224756002	0.494156
BomM419	Genetic stock	450557765	51.07	0.38	63.08	140	24986	454709479	8383409	99.47	98	63564	73630	962	633	1974	131190	10222	143386	120386802	116621992	237008794	0.521231
BomM422	Genetic stock	435076650	49.46	0.36	88.89	197	38038	451898063	8419005	99.45	98	60840	66764	1539	557	1970	127708	4060	133738	145145896	113467269	258613165	0.572282
BomM424	Genetic stock	445785213	50.15	0.08	27.14	60	36540	450533195	13234809	99.92	98.1	65364	71561	1055	706	2042	135126	5446	142614	128711994	115110811	243822805	0.541187
BomM430	Genetic stock	445751152	50.42	0.16	34.55	76	28638	455316120	11279585	99.89	98.2	68638	74881	1362	651	2025	141913	5888	149826	123093449	113077992	236171441	0.518698
BomM431	Genetic stock	436253658	49.17	0.1	29.23	64	34972	452822128	8568715	99.91	98.2	61810	67768	1035	645	1950	128554	4799	135303	118528116	106966822	225494938	0.497977
BomM433	Genetic stock	446595760	51.31	0.61	34.28	76	28434	456908098	6141463	99.53	97.6	65256	72525	1342	710	2037	137146	4383	143566	109158453	108678106	217836559	0.476762
BomM435	Genetic stock	438531093	49.45	0.18	44.64	99	32190	457035861	9566884	99.88	98.3	66812	73050	1440	730	1998	139132	5094	146224	136365817	118332283	254698100	0.557283
BomM441	Genetic stock	444958452	50.18	0.08	44.09	97	26162	448660585	13963679	99.93	98.6	68594	74886	1514	732	2016	143812	5449	151277	118458833	112827915	231286748	0.515505
BomM444	Genetic stock	442706818	50.05	0.18	30.26	67	29259	456811378	9867937	99.94	98.5	66598	72760	1237	719	2034	138887	4922	145843	115460733	107658311	223119044	0.488427
BomM446	Genetic stock	439767700	50.11	0.37	73.49	163	37366	452397366	5226008	99.12	97.8	64273	69773	1334	595	1990	133268	4915	140173	148407860	120763746	269171606	0.594989
BomM447	Genetic stock	456022375	51.84	0.44	60.7	134	23519	453755954	9486167	99.48	98	68570	75405	1624	710	2077	145047	3771	150895	114650375	111537048	226187423	0.498478
BomM449	Genetic stock	452930119	51.4	0.2	98.02	217	30266	460126502	9828030	99.9	98.2	64284	69769	1565	598	1897	134449	4955	141301	134532339	112275657	246807996	0.536392
BomM450	Genetic stock	441262230	50.08	0.33	35.34	78	28705	452250685	8246221	99.51	97.5	66545	73158	1625	851	2002	139618	4651	146271	119224575	112959699	232184274	0.513397
BomM451	Genetic stock	457541232	51.9	0.36	37.25	82	25450	465478656	7309341	99.83	98.8	63308	70371	1269	783	1948	133654	4495	140097	96142892	101395998	197538890	0.424378
BomM452	Genetic stock	433579379	49.1	0.13	82.97	184	29168	448010413	11534660	99.57	98	54173	58548	1124	561	1681	112242	4424	118347	113562363	94887185	208449548	0.465278
BomM455	Genetic stock	435744109	49.48	0.3	40.39	89	40122	453211410	6137920	99.81	98.1	66064	71762	1627	734	2013	137799	4382	144194	144170012	122824671	266994683	0.589117
BomM457	Genetic stock	434150700	49.31	0.32	68.67	152	25583	454301907	8073619	99.38	97.7	69950	75883	1106	632	2052	143723	7000	152775	138525181	119651329	258176510	0.568293
BomM458	Genetic stock	446435400	50.4	0.18	46.74	103	29327	455384397	11128131	99.4	98.5	68217	74640	1369	756	2028	142621	4679	149328	127400582	119988920	247389502	0.543254
BomM460	Genetic stock	442793485	50.26	0.29	36.61	81	29163	452958304	8654035	99.16	98.2	63151	69430	1300	664	1963	132370	3991	138324	113986306	104029047	218015353	0.481314
BomM461	Genetic stock	443734620	50.09	0.15	36.04	80	32110	456881025	8944341	99.97	98.4	62667	68935	1359	748	1952	131925	4214	138091	119695444	108493657	228189101	0.49945
BomM465	Genetic stock	447132527	50.48	0.06	83.16	184	28822	450992510	11171390	99.96	98.4	72156	76799	1640	761	2049	148634	5893	156576	156021580	127793442	283815022	0.629312
BomM466	Genetic stock	443093647	49.85	0.1	31.48	69	33133	451520703	8611978	99.77	98.1	66183	71953	1152	608	2037	137335	4486	143858	124565660	109736566	234302226	0.518918
BomM469	Genetic stock	444712661	50.06	0.08	29.64	65	30835	449767980	13311447	99.96	98.4	66790	73974	1133	715	2045	140052	5028	147125	117152687	112139231	229291918	0.5098
BomM470	Genetic stock	442710052	50.37	0.36	52.86	117	34537	455544413	6414924	99.11	97.2	65783	71059	1080	663	2055	134521	6140	142716	142669786	117390743	260060529	0.570879
BomM473	Genetic stock	435344140	49.05	0.11	27.87	61	27152	450133579	11392727	99.97	98.6	68769	75186	1567	821	2056	144528	4023	150607	114790077	110416109	225206186	0.50031
BomM476	Genetic stock	446377554	50.34	0.17	81.7	181	39210	464346979	5496835	99.95	98.1	68426	73184	1743	755	2051	142139	5412	149602	169001000	131959293	300960293	0.648137
BomM479	Genetic stock	448048324	50.65	0.13	81.44	180	31372	454290339	11896317	99.87	98.3	70480	75663	1896	759	2065	147663	4349	154077	150483921	126310097	276794018	0.609289
BomM480	Genetic stock	448103781	50.62	0.14	46.06	102	28648	453121624	11702232	99.93	98.3	68839	74431	1785	729	2068	145443	3613	151124	124828249	112187729	237015978	0.523074
BomM481	Genetic stock	443483451	50.2	0.21	64.46	143	32024	463025899	10307124	99.63	98.2	67763	73116	1337	720	2022	139424	5988	147434	151226697	125507944	276734641	0.597666
BomM482	Genetic stock	440186978	49.7	0.08	28.15	62	28958	448616150	12232080	99.98	98.3	69182	75539	1522	872	2058	145640	4244	151942	120458859	115796735	236255594	0.526632
BomM484	Genetic stock	446774204	50.61	0.2	47.99	106	29232	456746360	8649613	99.91	98.2	68355	75411	1281	651	2065	143215	5393	150673	130166398	119634350	249800748	0.546913
BomM491	Genetic stock	444437731	50.21	0.34	42.17	93	30097	454342169	9073124	99.06	97.4	65768	73031	1367	741	2025	137174	5714	144913	125831186	117073518	242904704	0.534629
BomM493	Genetic stock	440755638	49.7	0.18	32.55	72	35381	453409382	10701081	99.97	98.3	62543	68234	1444	657	2003	131399	3727	137129	120057065	105020585	225077650	0.496412
BomM494	Genetic stock	437441474	49.49	0.24	44.65	99	32876	450833618	7136245	99.06	97.9	66264	71606	1705	790	1992	136646	6211	144849	131665797	117071892	248737689	0.551728
BomM495	Genetic stock	446237806	50.21	0.04	32.78	72	31772	446803519	11479947	99.91	98.4	65002	70267	1507	761	1978	135925	4054	141957	122240995	108483771	230724766	0.51639
BomM497	Genetic stock	446805649	50.28	0.05	27.65	61	27551	448805315	12927132	99.79	98.5	67861	74311	1616	857	2011	142014	5473	149498	112975596	108952413	221928009	0.494486
BomM500	Genetic stock	440205108	49.6	0.07	42.37	94	28144	450070984	11014173	99.96	98.5	65892	72372	1180	649	2039	137512	4853	144404	123068627	111090328	234158955	0.520271
BomM504	Genetic stock	459151812	52.26	0.45	33.95	75	26543	476755243	7140029	99.9	98.4	63030	70116	993	609	2033	132096	4181	138310	102486340	101376988	203863328	0.427606
BomM507	Genetic stock	450775096	50.94	0.17	52.87	117	33868	462150873	10043192	99.95	98.5	59528	64850	1654	787	1935	124841	3882	130658	122578490	105286672	227865162	0.493054
BomM509	Genetic stock	455515447	50.39	0.19	36.43	80	23805	462677610	9760319	99.89	98.4	61529	68420	1248	673	1989	129960	3929	135878	94643244	97625318	192268562	0.415556
BomM511	Genetic stock	449546218	50.85	0.29	81.11	180	25591	463190578	8978195	99.65	98.5	68900	75059	1604	698	2024	144314	4740	151078	130675943	115821153	246497096	0.532172
BomM512	Genetic stock	446028716	50.78	0.4	31.09	69	31939	455165416	8522727	99.78	97.7	60921	66678	1457	771	1932	127769	3612	133313	108680677	100205201	208885878	0.458923
BomM514	Genetic stock	441494732	50.2	0.44	50.67	112	33360	452679471	5580342	98.89	97.1	65800	71811	2022	962	1976	137521	5527	145024	135618438	121525293	257143731	0.568048
BomM515	Genetic stock	459598684	53.44	0.64	42.06	93	24454	463408655	6783801	96.61	98.2	61179	67935	1206	677	1938	128737	4592	135267	95593254	98988771	194582025	0.419893
BomM522	Genetic stock	442107259	51.41	0.52	100.99	224	23133	454732909	6082919	99.49	97.7	58935	65471	1023	539	1936	123433	4853	130222	98955135	97722444	196677579	0.432512
BomM524	Genetic stock	441042370	49.82	0.27	48.81	108	28682	449612880	8450364	98.8	98.4	67216	74580	1234	760	2028	140243	6222	148493	127710065	119568197	247278262	0.54998
BomM525	Genetic stock	452891985	50.87	0.06	37.18	82	26650	447750025	11442243	99.96	98.6	69329	75956	1529	819	2027	145576	4568	152171	120780679	112356112	233136791	0.520685
BomM527	Genetic stock	453782159	51.14	0.12	84.05	186	32692	453836206	9170134	99.9	98.6	70571	74723	1647	631	2020	145157	5306	152483	156082151	120386340	276468491	0.609181
BomM529	Genetic stock	435149435	49.48	0.42	36.32	80	33492	452166976	6194394	99.1	97.6	65985	72870	1537	766	2038	138202	4747	144987	129045176	115764029	244809205	0.541413
BomM531	Genetic stock	438903755	49.51	0.19	36.93	82	33412	453902963	9801395	99.96	98.3	64154	70396	1481	739	1977	134226	4651	140854	122938507	113967343	236905850	0.521931
BomM533	Genetic stock	438755221	49.77	0.21	54.06	120	34036	449734865	9509973	99.33	98	65346	70881	1455	663	2031	136242	4203	142476	136859315	115307437	252166752	0.560701
BomM535	Genetic stock	454540112	51.26	0.3	39.02	86	26479	462940569	10950889	99.85	98.3	68905	75813	1369	676	2042	144126	4798	150966	116268948	113224587	229493535	0.49573
BomM539	Genetic stock	432054137	48.94	0.44	29.56	65	31929	459440381	7527032	99.17	97.6	45213	51058	848	558	1421	95327	3319	100067	79031492	75259192	154290684	0.335823
BomM543	Genetic stock	444769209	50.23	0.09	31.02	68	24801	447388897	12046638	99.78	98.3	62393	67861	1677	824	1977	131967	2736	136680	95593940	95988928	191582868	0.428224
BomM544	Genetic stock	453629006	51.13	0.05	42.22	93	28517	449539028	10875763	99.94	98.5	63711	68387	1693	804	1977	133212	4350	139539	117054652	107206461	224261113	0.498869
BomM554	Genetic stock	437485461	49.6	0.29	50.98	113	32163	452042438	8280277	99.2	97.5	65825	72503	1379	666	2032	138442	4657	145131	129507081	114924098	244431179	0.540726
BomM557	Genetic stock	441823050	51.64	0.49	60.5	134	30773	454666018	7964269	99.15	97.7	57231	62779	1238	700	1914	119813	4347	126074	115303548	104158158	219461706	0.482688
BomM566	Genetic stock	450846678	50.74	0.07	64.12	142	32637	452631657	10117493	99.95	98.3	67372	72532	1623	682	2016	140309	5151	147476	142619748	119112181	261731929	0.578245
BomM568	Genetic stock	437044071	49.29	0.12	72.59	161	25817	455819001	9290755	99.96	98.4	70152	75109	1510	708	2050	145751	4460	152261	136236868	115330360	251567228	0.551902
BomM572	Genetic stock	437986963	49.86	0.39	49.36	109	33111	449714566	7504922	99.25	97.8	61824	68610	907	517	2009	125918	7434	135361	125855740	110662384	236518124	0.525929
BomM574	Genetic stock	445227394	49.78	0.37	34.24	76	30288	461281941	9365666	99.47	98.3	63204	70173	1294	683	2026	133382	3714	139122	114899013	105667741	220566754	0.47816
BomM575	Genetic stock	437511299	49.49	0.24	40.16	89	39173	454169820	8210520	99.79	97.9	62708	67840	1545	759	1905	130500	4707	137112	132675648	113116167	245791815	0.541189
BomM578	Genetic stock	441328071	50.36	0.54	47.57	105	32628	452893523	6253925	98.67	97.3	58368	64046	1315	591	1919	121562	4245	127726	111969880	101108913	213078793	0.470483
BomM585	Genetic stock	451807656	51.49	0.58	37.57	83	28080	458786595	7682003	99.57	97.8	63183	70547	1265	649	2056	134164	3706	139926	107281902	102505479	209787381	0.457266
BomM587	Genetic stock	444175961	50.02	0.13	31.4	69	29396	452310829	11178112	99.94	98.5	67930	74555	1314	811	2049	142527	4810	149386	122520092	115099546	237619638	0.525346
BomM590	Genetic stock	449166262	50.83	0.33	40.19	89	15674	469466878	6607202	99.93	98.5	67282	76456	1140	679	2073	144085	4634	150792	73398942	97821813	171220755	0.364713
BomM591	Genetic stock	439809504	50.63	0.69	40.24	89	31053	449749085	5977349	98.65	97.3	61676	68496	1115	581	2039	129316	3972	135327	110251873	105168847	215420720	0.47898
BomM592	Genetic stock	444539108	50.4	0.28	30.51	67	28728	465376346	8393483	99.91	98.6	67043	73007	1744	864	2017	140939	3773	146729	113473945	108662942	222136887	0.477327
BomM597	Genetic stock	443435020	50.37	0.33	34.6	76	29255	452862266	10818328	99.16	98.3	67057	74120	1571	830	2049	141385	4259	147693	118732626	110048545	228781171	0.505189
BomM599	Genetic stock	443027272	50.97	0.77	90.49	201	38304	453674377	4775718	98.83	96.7	61703	68867	1798	611	1990	130672	4569	137231	143091887	116144405	259236292	0.571415
BomM600	Genetic stock	457548990	51.08	0.18	69.9	155	35209	460316347	8587473	99.06	98.6	66735	71644	1852	610	2027	139082	4212	145321	150194132	120396522	270590654	0.587836
BomM602	Genetic stock	450620153	50.85	0.2	86.57	192	28377	465175033	5810444	99.76	98.5	65214	69865	1559	624	1993	135357	4330	141680	136393315	112238704	248632019	0.534491
BomM604	Genetic stock	454901191	51.31	0.1	31.49	69	29119	457828245	12120933	99.98	98.1	67638	74329	1474	782	2047	142392	4139	148578	120979863	112289616	233269479	0.509513
BomM605	Genetic stock	449643410	52.25	0.27	67.76	150	27385	456538076	10787901	99.96	98.3	68101	74570	1119	615	2053	141605	6274	149932	133298183	116295789	249593972	0.54671
BomM608	Genetic stock	454144039	51.17	0.13	87.62	194	31284	459295844	8466607	99.22	98.1	67430	72031	1716	717	2015	140144	5131	147290	147977835	118997413	266975248	0.581271
BomM609	Genetic stock	446286381	50.37	0.14	32.78	72	27527	455036551	9980244	99.97	98	68167	75002	1487	903	2021	141649	6546	150216	114480782	111101657	225582439	0.495746
BomM611	Genetic stock	442326787	49.41	0.16	34.23	76	30303	460724463	8892950	99.96	98.2	58155	65117	1015	745	1927	121857	5293	129077	107701079	101733645	209434724	0.454577
BomM618	Genetic stock	450088832	50.87	0.19	29.23	64	31436	455566796	11874632	99.78	98.3	65503	71536	1412	771	2034	137809	3975	143818	115658710	105195790	220854500	0.484791
BomM620	Genetic stock	454174263	51.19	0.14	40.97	91	29363	454680216	9965873	99.97	98.3	64043	69997	1256	566	2049	134799	3389	140237	116597263	103505246	220102509	0.484082
BomM621	Genetic stock	444697135	50.21	0.19	42.17	93	28933	460433948	11081037	99.9	98.4	67294	73111	1404	637	2053	140739	4494	147286	125141421	111749556	236890977	0.514495
BomM623	Genetic stock	446598278	50.67	0.38	31.64	70	26974	453877887	8745943	99.48	98.1	66621	73401	1496	820	2040	140298	3997	146335	110449109	108782403	219231512	0.483019
BomM624	Genetic stock	445170189	50.41	0.22	45.78	101	28248	458814449	12430046	99.96	98.5	55953	61313	1544	684	1726	118722	2952	123400	98760421	92009817	190770238	0.41579
BomM626	Genetic stock	446011786	51.93	0.37	87.91	195	34708	453203456	9877827	99.1	98.4	67662	73132	1629	714	2051	141289	5292	148632	159256064	126556786	285812850	0.63065
BomM632	Genetic stock	452122151	51.03	0.25	50.61	112	33096	470290999	8432876	99.86	98.4	62886	68921	1169	719	2001	130107	5530	137638	130948143	115339982	246288125	0.523693
BomM633	Genetic stock	445526813	50.33	0.25	45.83	101	31201	463590407	10503251	99.91	98.4	63862	69132	1266	636	1989	132968	4379	139336	125238342	108375514	233613856	0.503923
BomM635	Genetic stock	445486653	50.24	0.21	31.12	69	34193	458363286	8536852	99.83	98.6	60473	65905	1315	668	1951	126636	3781	132368	112630912	101480858	214111770	0.467122
BomP18	Improved	454462484	51.4	0.24	41.21	91	34324	461233896	10147077	99.81	98.2	62046	67558	1597	711	2038	130985	3153	136176	121930453	105454749	227385202	0.492993
BomP20	Improved	445290139	50.36	0.29	28.97	64	32259	464421547	8887247	99.94	98.1	61221	67570	1391	702	2014	129233	3274	134521	108858377	103929302	212787679	0.458178
BomP21	Improved	441131365	50.64	0.71	44.4	98	29946	456363240	4203395	99.06	97.2	60827	67861	1412	683	2043	129352	3223	134618	107776635	104887338	212663973	0.465997
BomP22	Improved	445712909	50.75	0.46	27.71	61	35636	452138349	6581089	99.33	97.9	60015	66425	1335	694	2028	126613	3152	131793	109304544	103578673	212883217	0.470836
BomP25	Improved	443284015	50.5	0.44	43.61	96	29888	452103746	6677993	99.61	97.7	66462	72873	1796	864	2052	139941	4173	146166	124529844	114382998	238912842	0.528447
BomP26	Improved	445920512	50.48	0.24	48.29	107	29918	461642593	9112616	99.94	98.3	63902	69354	1578	762	2050	134528	3647	140225	121744055	110752618	232496673	0.503629
BomP27	Improved	456874045	51.52	0.09	39.08	86	27883	453912468	10244119	99.92	98.2	61261	67784	943	638	2034	127864	4437	134335	107687635	102418288	210105923	0.462878
BomP33	Improved	445443717	50.36	0.21	48.5	107	35450	461870762	7801415	99.95	98.3	62013	66950	1195	551	2040	129490	3494	135024	127845497	106304741	234150238	0.506961
BomP34	Improved	454479589	51.34	0.2	44.98	99	30560	458842420	11685552	99.96	98.2	62470	68728	1402	726	2029	132041	3478	137548	119457727	107756705	227214432	0.495191
BomP35	Improved	453352266	51.23	0.24	39.41	87	32402	464809165	7583833	99.86	98.4	64712	70542	1480	844	2035	135591	4569	142195	130452749	114368243	244820992	0.526713
BomP37	Improved	455528662	50.87	0.2	49.9	110	31256	462745771	9147797	99.82	98	63622	69678	1580	871	1986	133934	4531	140451	126984043	113478631	240462674	0.519643
BomP38	Improved	447768105	51.19	0.41	28.43	63	31250	465471978	7479065	99.93	98.3	64656	71217	1476	760	1997	136569	3863	142429	113796888	108705207	222502095	0.478014
BomP39	Improved	450275923	51.14	0.42	28.89	64	32947	448954514	6963251	99.37	97.3	62873	69715	1250	620	2011	132821	3621	138453	114388768	104778586	219167354	0.488173
BomP40	Improved	445335170	50.97	0.65	38.54	85	30470	461275956	5462951	99.44	97.8	60419	67409	1211	570	2052	128322	3015	133389	106873373	102335038	209208411	0.453543
BomP41	Improved	451884898	51.87	0.67	36.6	81	32388	458965280	4895376	99.49	98	61872	68304	1129	682	2047	129183	4399	135629	119436715	109527472	228964187	0.49887
BomP44	Improved	450890332	51.15	0.34	29.18	64	34336	469341456	6535088	99.92	98.5	60245	66572	1144	628	2048	127329	3168	132545	111656774	101785001	213441775	0.454769
BomP46	Improved	449655081	51.2	0.43	43.01	95	26312	454063937	8703801	99.54	97.8	62018	69090	1083	697	2030	130852	4233	137115	103241756	102437564	205679320	0.452974
BomP47	Improved	449110872	51	0.3	57.07	126	33290	468147905	7184887	99.95	98.3	61880	67807	1206	655	2002	129391	4482	135875	129670256	111706157	241376413	0.515599
BomP48	Improved	448094826	51.14	0.53	44.69	99	35558	458449553	5419654	99.47	96.7	59154	65824	1259	632	1996	124946	3333	130275	115833694	105210319	221044013	0.482156
BomP49	Improved	444603420	50.77	0.58	28.24	62	35290	460350235	5675697	99.5	98.3	60607	67615	1126	631	2033	128215	3495	133743	109855368	103491775	213347143	0.463445
BomP50	Improved	439986169	50.37	0.61	51.32	114	35232	451032789	3808393	98.71	95.7	61382	67340	1143	665	2012	127837	4239	134088	130813910	111292645	242106555	0.536783
BomP51	Improved	455101224	51.85	0.43	35.71	79	31706	473981452	6432463	99.83	98.1	59555	66519	1052	519	2032	125594	3950	131576	111686143	103063604	214749747	0.453076
BomP52	Improved	452738920	51.71	0.58	59.01	131	34453	458443090	4610685	99.34	97.4	58119	65036	1135	461	2002	123001	3259	128262	118173504	104712235	222885739	0.48618
BomP53	Improved	449888539	50.98	0.34	42.11	93	37207	454593829	6222754	99.28	97.8	62900	69252	1151	679	2005	131048	5079	138132	134771792	113685807	248457599	0.546549
BomP54	Improved	449589569	50.77	0.11	53.95	119	29775	452689655	11060160	99.97	98.7	68571	73894	1573	758	2017	143217	4175	149409	138488851	118969187	257458038	0.56873
BomP55	Improved	444536358	50.78	0.53	61.7	137	32157	447052939	4859517	99.17	96.2	61154	68053	1189	596	2009	129241	3372	134622	116797666	105239989	222037655	0.49667
BomP56	Improved	445725546	50.57	0.4	30.22	67	27814	452516618	8290214	99.65	98	62628	69894	1226	696	1976	132306	3894	138176	104703231	103446150	208149381	0.459982
BomP57	Improved	457227103	52.39	0.66	29.27	65	32721	457858715	5359052	99.67	98.3	58296	65517	1150	537	1995	124242	2908	129145	99623360	97106424	196729784	0.429674
BomP58	Improved	449069414	51.19	0.55	29.89	66	35447	461227944	6548283	99.37	98.2	60395	67111	1057	633	2004	126946	3821	132771	113653691	103568303	217221994	0.470965
BomP59	Improved	446453944	50.86	0.37	28.34	62	29382	468536416	6513677	99.91	98.3	63469	70868	1306	727	2024	134232	3912	140168	109522856	107177926	216700782	0.462506
BomP60	Improved	456699802	51.77	0.59	38.25	85	33944	456940993	4443659	99.41	97.3	59745	66685	1019	655	1992	125325	4027	131344	116449952	106489668	222939620	0.487896
BomP62	Improved	447749708	50.96	0.55	27.51	61	31738	454611810	7063240	99.21	97.7	63920	70860	1286	770	2019	134854	3885	140758	111557276	107937830	219495106	0.482819
BomP63	Improved	449692500	51.18	0.5	46.94	104	32536	451431241	6468974	99.5	97.2	63022	69482	1100	642	2049	132491	3879	138419	123935396	110612335	234547731	0.519565
BomP64	Improved	450166965	51.36	0.58	38.02	84	35017	459748787	4230957	99.31	97.5	58388	65363	1027	586	2004	122778	3806	128588	114273267	105017368	219290635	0.476979
BomP67	Improved	447632694	50.87	0.34	49.96	111	21723	466119063	7173010	99.94	98.4	66544	73758	1386	767	2035	140857	4187	147079	102065306	105609194	207674500	0.44554
BomP68	Improved	441501840	50	0.25	73.63	163	35286	452285379	6093574	99.72	97.9	65096	70549	1392	670	2016	135981	4271	142268	144458231	118347293	262805524	0.581061
BomP69	Improved	444096116	50.67	0.44	35.67	79	33926	452956301	7540606	99.7	97.8	64081	70487	1183	642	2042	134041	3951	140034	121675196	112679950	234355146	0.51739
BomP70	Improved	453319277	51.19	0.13	52	115	35406	454081062	8149258	99.96	98	61475	66411	1621	665	1917	129013	3255	134185	128616396	106433628	235050024	0.517639
BomP72	Improved	447388954	50.87	0.43	42.28	93	32571	456630298	9900023	99.45	97.9	62927	69390	1440	651	2030	133331	3369	138730	116917296	107584473	224501769	0.491649
BomP73	Improved	449143469	51.05	0.46	45.52	101	30324	453012789	7428522	98.77	97.9	62669	68974	1444	754	2024	132396	3663	138083	117023340	108863429	225886769	0.498632
BomP74	Improved	448930677	50.85	0.18	45.03	100	32075	457305952	8155157	99.96	98.4	63171	69650	1243	632	2013	132754	4151	138918	123634261	110598853	234233114	0.512202
BomP76	Improved	445594471	50.89	0.45	33.4	74	32707	454911947	7876899	99.8	97.9	61771	68456	1244	700	2018	130209	3563	135790	117158913	106281370	223440283	0.491173
BomP77	Improved	446033605	50.59	0.37	50.6	112	33554	454355394	6981166	99.68	97.5	61634	67785	1314	585	2041	129695	3279	135015	127381854	107565641	234947495	0.517101
BomP79	Improved	445543647	50.38	0.1	42.18	93	28373	450125871	11969609	99.93	98.4	65957	71484	1707	700	1991	139000	3137	144128	113527893	105129830	218657723	0.48577
BomP87	Improved	446449317	50.8	0.4	58.73	130	32208	455467296	5686944	99.77	97.9	63829	69984	1463	663	2020	134547	4065	140632	127636563	111948674	239585237	0.526021
BomP97	Improved	452008923	51.8	0.7	30.08	66	27564	459571824	5794270	99.52	97.8	60088	67342	917	634	2042	126761	3925	132728	96665901	98860297	195526198	0.425453
BomP98	Improved	451956800	51.22	0.24	28.31	62	33852	459710198	8885823	99.94	98.2	62341	67971	1287	709	2005	130488	3722	136215	113887564	103334422	217221986	0.472519
BomP99	Improved	452524902	51.66	0.66	33.91	75	23488	459843617	5773056	98.93	97.2	60528	67762	800	521	2055	126885	4003	132943	93435954	96657066	190093020	0.413386
BomP101	Improved	448112886	50.61	0.13	46.02	102	30593	451351992	11221510	99.97	98.1	67128	73393	1595	773	2071	141346	4343	147760	130534598	118105769	248640367	0.550879
BomP102	Improved	447564594	52.59	0.77	30.31	67	32313	454897766	5227753	99.2	97.4	60552	67282	1211	608	2020	128380	3249	133649	106931386	100887756	207819142	0.456848
BomP103	Improved	452978919	51.53	0.44	41.05	91	34361	471871555	7320138	99.91	98.3	62782	69328	1329	668	2027	132611	3899	138537	123793456	110764636	234558092	0.49708
BomP104	Improved	445683555	52.59	1.03	39.63	88	29997	455321055	3960721	98.85	96.2	63197	70191	1381	714	2054	133618	3266	138938	111824777	105175703	217000480	0.476588
BomP105	Improved	452084736	52.04	0.79	51.13	113	17499	452447342	4434580	99.28	97.7	65384	74005	1550	945	2061	140356	3808	146225	80894497	99518339	180412836	0.398749
BomP106	Improved	449842912	51.05	0.34	54.85	121	37803	453299839	5053825	98.92	97.6	57681	62157	1284	634	1909	119480	4338	125727	128929335	102179428	231108763	0.509836
BomP107	Improved	445815803	50.87	0.58	34.27	76	30434	457994415	5036837	99.04	97.1	64202	71147	1172	616	2065	135330	3777	141172	114850985	107093457	221944442	0.484601
BomP108	Improved	443383009	50.71	0.65	48.74	108	31945	452042719	4480864	98.89	96.4	63350	70399	1181	624	2063	133229	3975	139267	123940229	109170389	233110618	0.515683
BomP109	Improved	454781154	51.1	0.21	35.38	78	27688	458035659	10845825	99.93	98.6	68502	73776	1821	738	2073	143960	3584	149617	110577129	105282649	215859778	0.471273
BomP110	Improved	445102729	51.27	0.88	47.1	104	29397	454918247	3215978	98.2	97.2	60355	67999	985	642	2073	126286	4768	133127	105792047	103845215	209637262	0.460824
BomP111	Improved	450788922	50.22	0.31	30.29	67	32712	460072856	8972078	99.56	98.2	61760	68123	1423	788	2037	130468	3720	136225	112690423	103553602	216244025	0.470021
BomP112	Improved	453578275	51.31	0.31	36.09	80	28217	470446833	8946367	99.94	98.4	62955	70274	1202	704	2057	132821	4388	139266	111113803	107769651	218883454	0.465267
BomP113	Improved	445726497	50.12	0.09	28.82	64	26278	452601426	12474275	99.96	98.5	64509	70381	1379	665	2015	135695	3456	141166	105728437	100326385	206054822	0.455268
BomP114	Improved	454455378	51.62	0.28	37.83	84	27429	466597204	8363168	99.35	98.2	60969	67121	1394	756	2005	129018	3261	134284	105968063	101760757	207728820	0.445199
BomP119	Improved	453021340	51.16	0.18	34.78	77	32395	455332369	10031620	99.86	98.2	69497	74699	1767	865	2061	145348	4378	151787	131681325	117206132	248887457	0.546606
BomP120	Improved	447225247	51.09	0.57	43.16	95	30089	461078511	5714921	99.68	97.6	64372	71028	1222	615	2078	135347	3690	141115	118743847	109194560	227938407	0.494359
BomP121	Improved	448648302	50.83	0.6	32.97	73	26467	461393643	6914359	99.59	97.6	61676	69026	1171	596	2070	131035	2994	136099	97399134	98550498	195949632	0.424691
BomP122	Improved	453250810	51.64	0.53	28.61	63	29625	457627536	6610609	99.53	97.8	61332	68603	1123	603	2060	129686	3361	135107	103574552	100802638	204377190	0.446602
BomP123	Improved	442979244	50.53	0.43	36.19	80	27608	452328326	7635417	99.79	97.9	63644	71003	1300	651	2073	135407	3282	140762	108169383	104889275	213058658	0.471027
BomP124	Improved	448974595	51.36	0.7	61.73	137	32785	453079806	4322386	98.56	95.9	61826	68847	1430	586	2066	130963	3773	136802	129400681	108743700	238144381	0.525612
BomP125	Improved	449649402	50.41	0.07	37.47	83	33368	455672882	7509535	99.95	98.2	66350	71975	1294	689	2081	139072	3605	144758	125696058	110263224	235959282	0.517826
BomP127	Improved	453948058	51.33	0.26	31.05	69	25455	458937174	12853721	99.95	98.2	66070	73493	1168	686	2079	139513	4356	145948	105301579	102333591	207635170	0.452426
BomP128	Improved	447568091	50.77	0.4	30.69	68	31506	456100501	8470255	99.15	97.8	62973	69426	1265	750	2069	132430	3507	138006	111858701	104447497	216306198	0.474251
BomP129	Improved	454414838	51.32	0.22	36.13	80	36397	463139759	10418707	99.96	98.2	63838	69562	1378	656	2050	133825	3957	139832	128539466	107869650	236409116	0.510449
BomP131	Improved	449344967	51.76	0.28	41.82	92	32858	465103355	7801608	99.95	98.3	64135	69355	1316	641	2047	133846	3512	139405	128134582	107336852	235471434	0.506278
BomP148	Improved	444066861	50.35	0.35	30.71	68	30030	463866522	9121120	99.91	98.1	63997	70064	1539	645	2061	135281	3083	140425	110869278	101528317	212397595	0.457885
BomP149	Improved	459530543	50.41	0.41	31.08	69	25727	470813653	8893872	99.18	97.9	63384	70026	1191	665	2058	133691	3393	139142	101941608	100143428	202085036	0.429225
BomP150	Improved	449651021	50.78	0.26	44.05	97	29116	463131847	8270427	99.94	98.4	66693	73160	1499	720	2069	140481	3790	146340	123536062	112038040	235574102	0.508655
BomP153	Improved	443207303	50.11	0.23	45.6	101	33958	462777482	6775274	99.88	98.1	63651	69558	1475	672	2064	134350	3555	139969	130551277	111340762	241892039	0.522696
BomP155	Improved	442498244	50.35	0.42	38.2	84	33743	456069094	6438400	99.43	98.1	61951	67910	1370	603	2068	130371	3014	135453	119054574	104632218	223686792	0.490467
BomP156	Improved	449836574	51.08	0.43	33.11	73	32151	455762709	6144107	98.26	97.5	60663	67592	994	603	2062	127073	4161	133296	113085300	103248752	216334052	0.474664
BomP157	Improved	445900181	50.57	0.33	54.18	120	31095	450290998	7327466	98.79	97.6	65363	71826	1273	626	2049	135182	6397	143628	129627429	115544150	245171579	0.544474
BomP158	Improved	441035682	50.21	0.46	35.99	79	28656	456017637	8098603	99.79	97.7	65210	72409	1425	684	2067	137694	4251	144012	116488911	108325548	224814459	0.492995
BomP161	Improved	448164885	50.64	0.26	52.93	117	29635	465260241	6240957	99.93	98.2	65773	71795	1271	692	2060	137283	4345	143688	132945165	114709054	247654219	0.532292
BomP163	Improved	444590770	50.58	0.53	27.68	61	27923	455599534	8113672	98.57	97.9	66035	72969	1292	864	2074	139190	4260	145524	108814867	106318369	215133236	0.472198
BomP166	Improved	451572890	51.13	0.37	42.07	93	30267	453957291	8290706	99.54	97.7	63393	69975	1177	556	2076	133433	3431	138940	118103574	106452636	224556210	0.494664
BomP167	Improved	457038480	52.19	0.55	48.89	108	31330	456876134	4482027	99.2	96.5	60840	68090	1131	570	2064	128625	3529	134218	114248229	105936705	220184934	0.481936
BomP168	Improved	446087584	50.89	0.56	65.35	145	29774	453923983	4517567	98.45	97.2	63291	70343	1251	567	2085	133989	3636	139710	128493973	109660543	238154516	0.524657
BomP169	Improved	457692269	51.63	0.57	29.45	65	26549	464919018	5965413	99.1	97.6	63886	71390	953	696	2078	134289	4078	140445	104327834	103531310	207859144	0.447087
BomP170	Improved	449747262	51.17	0.48	41.54	92	32862	457460750	5456150	99.39	97.7	65702	71382	1280	732	2075	136721	4213	143009	128667796	111660804	240328600	0.525353
BomP171	Improved	445344267	50.43	0.29	47.83	106	28575	466272627	8719692	99.88	98.2	68992	75170	1629	750	2082	145070	3855	151007	128144086	115484637	243628723	0.522503
BomP172	Improved	452836964	51	0.1	47.27	105	31938	454949679	8688709	99.91	98.3	67266	72886	1493	707	2073	141029	4028	147130	135629475	113875120	249504595	0.548422
BomP174	Improved	449109101	50.74	0.08	47.94	106	25691	447323355	13594423	99.97	98.2	71047	77037	1756	837	2079	149740	4090	155909	118464221	112031842	230496063	0.515278
BomP175	Improved	455853241	51.05	0.26	30.27	67	21270	469074830	11709701	99.83	98.2	66834	74025	1338	770	2084	141463	3646	147193	97461168	101243308	198704476	0.423609
BomP176	Improved	454462323	50.67	0.41	28.21	62	26240	476106239	8451265	99.7	98.1	64499	71296	1248	730	2077	135895	3553	141525	101069464	102181909	203251373	0.426903
BomP177	Improved	453077988	50.93	0.43	36.98	82	30061	456435438	7983376	99.53	97.7	65883	72921	1395	799	2074	138672	4253	144999	121618864	114164158	235783022	0.516575
BomP178	Improved	458331172	51.76	0.45	28.15	62	35548	473738089	6777488	99.64	98.2	65046	70730	1597	802	2078	136450	3911	142439	121445581	109617057	231062638	0.487743
BomP179	Improved	443431950	50.13	0.25	47.05	104	29302	463215422	11247683	99.88	98.5	66953	73360	1686	664	2079	142043	3427	147549	122208957	110030740	232239697	0.501364
BomP180	Improved	449649895	50.67	0.14	61.89	137	27139	453756438	11857336	99.95	98.3	68409	73683	1601	708	2084	143254	3558	148896	127028785	112337368	239366153	0.527521
BomP181	Improved	440789389	50.18	0.5	50.27	111	29590	455578084	6157628	99.3	97.6	64591	71538	1547	660	2081	137326	3359	142766	120200461	109097821	229298282	0.503313
BomP183	Improved	447150013	50.69	0.29	45.41	100	29496	462692202	9526100	99.94	98.2	69138	75489	1491	770	2082	145171	4555	151808	133737393	117949746	251687139	0.543962
BomP184	Improved	443365632	50.41	0.44	71.82	159	31342	460059508	4550881	99.45	97.2	63610	69909	1280	540	2080	133833	3382	139295	130187646	109789334	239976980	0.521622
BomP185	Improved	445256162	50.38	0.31	38.84	86	31582	467100842	7449258	99.72	98.1	64956	71400	1196	670	2081	136213	3868	142162	123203168	110096386	233299554	0.499463
BomP186	Improved	437749740	49.76	0.4	39.15	87	25065	454050625	8684559	98.88	97.3	64518	71779	901	593	2083	135760	4149	141992	107257717	103849631	211107348	0.464942
BomP187	Improved	443684775	50.32	0.29	52.66	117	25030	465398311	7761100	99.93	98.3	65672	72422	1057	569	2082	137990	3833	143905	113805441	106392586	220198027	0.473139
BomP188	Improved	440676357	49.74	0.21	28.04	62	26969	456662756	11602965	99.8	98.2	64318	71111	933	648	2080	134919	4163	141162	106291467	104117149	210408616	0.460753
BomP191	Improved	444015415	49.94	0.07	39.32	87	32186	449296555	11326966	99.92	98.5	68156	73945	1683	790	2083	143703	3810	149596	135169952	117720105	252890057	0.562858
BomP192	Improved	446165070	50.31	0.13	31.74	70	25828	456029160	9298603	99.96	98.3	67333	74013	1262	656	2082	142049	3634	147765	109221428	105252944	214474372	0.470308
BomP193	Improved	447901610	50.62	0.17	52.61	116	36996	460702565	5951113	99.96	98.1	67047	72516	1650	752	2071	139821	4482	146374	155367725	126045125	281412850	0.610834
BomP194	Improved	450493583	50.95	0.22	28.08	62	28058	456686242	9809406	99.95	98.1	66924	73642	1353	762	2084	141507	3606	147197	110377815	107623795	218001610	0.477355
BomP195	Improved	444356568	51.43	0.93	39.35	87	29833	456184312	3734168	99.17	97.2	60320	67307	1563	569	2036	128640	2487	133163	98516136	99633737	198149873	0.434364
BomP196	Improved	445944559	50.3	0.12	66.43	147	15336	450327170	10849814	99.93	98.4	62278	68613	1106	583	1960	130974	4250	137184	85334411	91586545	176920956	0.392872
BomP197	Improved	452103736	50.98	0.07	31.56	70	27372	447785583	14404375	99.98	98.6	71472	77576	2076	864	2061	148305	6865	157231	115728920	110677721	226406641	0.505614
BomP198	Improved	451703417	50.73	0.42	39.07	86	30358	460769941	7085800	99.21	98.1	65067	71093	1452	645	2069	136669	3443	142181	119375697	104808927	224184624	0.486544
BomP199	Improved	452331156	51.17	0.13	47.03	104	25289	455830391	11692329	99.95	98.2	70194	76903	1799	817	2078	148622	4207	154907	120289785	112822776	233112561	0.511402
BomP200	Improved	442294629	50.73	0.71	39	86	30730	459060582	6918502	98.98	97.4	62798	69335	1433	633	2032	131638	4145	137815	110125223	105039231	215164454	0.468706
BomP201	Improved	447233863	51.05	0.46	58.89	130	28692	458703601	6343408	99.69	97.9	67600	73922	1629	685	2049	141387	4738	148174	120346315	111461393	231807708	0.505354
BomP202	Improved	449162928	51.18	0.54	35.27	78	36782	455375481	5993595	99.47	98.2	64111	69529	1728	747	2018	133292	4837	140147	126597441	111861811	238459252	0.523654
BomP204	Improved	438245021	49.38	0.16	59.75	132	31272	456145642	9339348	99.96	98.5	66377	72454	1199	635	1992	135087	7715	144794	136444783	118093667	254538450	0.55802
BomP208	Improved	441165092	49.73	0.11	40	88	21354	451384321	12266983	99.97	98.2	66357	72130	1264	706	2020	139696	3582	145298	100853645	100195452	201049097	0.445406
BomW2	Wild	438343705	52.27	2.31	82.7	183	34935	460950989	2107932	97.48	95.2	86665	97818	635	579	1954	174370	11328	187652	74621117	90223897	164845014	0.357619
BomW3	Wild	427454105	52.43	3.19	40.1	89	34953	453362098	1507118	97.29	95	88998	99109	726	572	1979	174862	14332	191173	70524340	90502389	161026729	0.355183
BomW4	Wild	443846655	52.66	2.64	57.43	127	32368	474811771	1538132	98.37	96.2	74282	89850	1689	502	1938	149331	18298	169567	109615535	135690635	245306170	0.516639
BomW5	Wild	446062807	52.38	2.14	32.16	71	28793	464897495	1974750	98.77	97.1	74176	88054	1249	509	1963	152020	12954	166937	97356439	121670722	219027161	0.47113
BomW9	Wild	451157154	54.22	2.43	31.46	69	34080	482219567	1658889	96.98	96.7	81994	95333	1367	425	1829	149023	31104	181956	148562819	138551352	287114171	0.595401
BomW10	Wild	446460282	53.68	1.95	43.92	97	24598	482225299	1568569	98.04	96.2	93350	107588	1916	560	1831	170227	35569	207627	148169299	144950135	293119434	0.607847
BomW11	Wild	452447382	52.93	1.25	124.68	277	31878	476164367	2284062	98.05	95.1	101865	110006	2238	547	1795	182510	36514	220819	286460058	187286945	473747003	0.994923
BomW12	Wild	455576922	51.98	0.99	118.38	263	36637	475685964	2340966	98.08	95	98411	104936	2061	453	1779	174949	34061	210789	299762086	180507226	480269312	1.00964
BomW13	Wild	457593887	52.49	0.45	52.87	117	30186	471413445	7325402	99.34	98.2	103774	107965	1940	559	1722	182309	36906	220937	261763630	175925899	437689529	0.928462
BomW14	Wild	462982124	51.8	0.29	66.27	147	29966	478526669	6007438	99.74	98.2	96546	103171	756	522	1682	178774	22352	202808	123474750	91105731	214580481	0.448419
BomW15	Wild	435148707	53.16	3.42	37.55	83	21355	458521206	1286728	98.11	95	76533	93182	996	538	1964	152067	20426	174457	76229945	121351980	197581925	0.430911
BomW16	Wild	434597132	52.09	2.6	29.74	66	29477	472547333	1798018	98.73	96.5	69785	84933	1103	437	1916	139801	17259	158976	83638391	114978526	198616917	0.420311
BomW17	Wild	441493121	52.38	2.62	50.93	113	34680	466283622	1489885	97.71	94.7	69187	84316	1168	397	2056	151436	4189	157681	101494661	125190823	226685484	0.486154
BomW18	Wild	437342172	52.13	2.76	36.2	80	38424	459900559	1713942	97.95	95	92144	102066	778	711	1925	167287	28313	197525	82113010	100198263	182311273	0.396415
BomW20	Wild	437561149	52.09	2.72	36.1	80	30315	460339356	1647877	97.87	95.8	77703	93560	1492	585	1927	149332	25229	176488	102621084	131527100	234148184	0.508643
BomW23	Wild	441794193	48.54	1.22	62.15	138	25968	457009561	2500316	98.49	98.1	82873	99037	1594	681	1941	166367	19609	187917	113497185	142632424	256129609	0.560447
BomW24	Wild	433174386	50.57	0.78	72.77	161	26247	434131988	9756187	98.39	96.6	90369	101168	2151	697	1903	172607	25794	200304	147405426	150915457	298320883	0.687166
BomW25	Wild	503973282	58.64	2.03	38.3	85	26335	496087835	2067973	96.76	97.8	81537	95232	1349	590	1914	152294	27827	182035	107410032	132807511	240217543	0.484224
BomW26	Wild	434625107	51.53	2.04	48.52	107	31227	458550403	1873922	96.91	96	93474	103695	822	675	1958	180240	18336	200534	70050288	92336217	162386505	0.35413
BomW27	Wild	426097537	50.54	2	49.76	110	30105	455246672	2036299	97.28	95.4	84631	98242	1964	798	1910	164547	23356	189813	128915607	148126344	277041951	0.608553
BomW29	Wild	435998203	51.83	2.68	59.87	133	29107	474308844	1393396	97.67	95.9	76603	92137	2028	720	1973	152319	20125	174417	109978543	136788229	246766772	0.520266
BomW30	Wild	460050305	54.61	2.78	31.27	69	30471	481694940	1487012	98.86	98.3	75403	90275	1313	458	1934	146881	21140	169955	94811715	124985950	219797665	0.456301
BomW31	Wild	434426300	52.87	2.85	31.86	70	26935	466943830	1783621	97.82	95.1	77719	92889	1190	568	1944	149749	23717	175410	95224181	126234101	221458282	0.474272
BomW33	Wild	436463241	52.91	2.79	42.07	93	27718	457898885	1561314	97.11	94.8	72768	88402	1218	449	1909	145469	18356	165734	89281862	120649227	209931089	0.458466
BomW34	Wild	436944827	53.53	2.88	32.32	71	30936	459790987	1575397	97.65	95.5	71799	87120	1334	468	1938	145660	15740	163338	90146963	120909391	211056354	0.459027
BomW35	Wild	446779326	53.28	2.55	79.12	175	36387	467776144	1486505	97.58	94.8	93528	104266	928	745	1955	179340	20088	201383	78270222	100723020	178993242	0.382647
BomW37	Wild	431683438	51.5	2.51	26.38	58	30219	468330877	1749047	98.33	96.8	78074	91520	1584	591	1935	153068	19625	174628	99447236	126364282	225811518	0.482162
BomW38	Wild	438438787	53.1	2.68	43.46	96	31672	465370415	1493557	97.68	97	76569	91175	1710	558	1914	148712	22230	172856	109910615	130431524	240342139	0.516453
BomW39	Wild	439826806	53.09	2.54	43.09	95	31739	469204186	1532037	98.01	96.3	76034	89745	1464	540	1917	148815	19854	170586	110820623	131643433	242464056	0.516756
BomW40	Wild	441410179	52.33	2.42	49.92	110	29763	464133303	1591409	97.93	95.5	94467	104511	637	647	1950	178247	21929	202126	73172719	94298641	167471360	0.360826
BomW41	Wild	437044598	51.46	2.11	29.03	64	30680	457628988	2210202	98.31	96.1	97682	107571	1095	807	1920	180500	26789	209209	84469960	105000736	189470696	0.414027
BomW43	Wild	449754479	53.84	2.1	28.79	63	26974	459612078	2252504	96.08	95.2	77538	91213	1295	560	1920	148834	23123	173877	96486818	124595206	221082024	0.481019
BomW44	Wild	435110617	51	2.01	43.8	97	30993	457597903	1827491	98.25	96.5	78358	91985	1973	561	1936	152322	22443	176701	108645723	131596420	240242143	0.525007
BomW45	Wild	443096827	53.66	2.73	37.53	83	30535	463519694	1576418	96.87	95.5	80025	95499	1729	695	1909	152771	26161	180841	106809078	138474058	245283136	0.529175
BomW46	Wild	434446362	53.02	2.7	30.45	67	31932	459710725	1605082	97.58	94.6	74866	89464	1393	482	1904	145915	21239	169058	97377669	125476973	222854642	0.484771
BomW47	Wild	439711634	52.23	2.32	41.29	91	32774	456010133	1829631	97.61	95.6	76870	91003	1314	524	1909	144353	26603	172865	117613866	136488106	254101972	0.557229
BomW48	Wild	438195703	52.35	2.6	33.11	73	23524	459042831	1190667	97.2	96.3	78415	93754	1208	461	1953	152810	22243	177006	83754462	121886909	205641371	0.447979
BomW49	Wild	439004060	53.54	2.84	44.65	99	20389	460402439	1625624	98.04	97	76808	92782	1278	556	1954	151957	20701	174612	83471611	121870482	205342093	0.446006
BomW51	Wild	441999291	52.64	2.63	51.08	113	37829	473932626	1557992	98.2	96.7	71517	86982	1514	435	1912	140273	20962	163147	109788839	134225080	244013919	0.51487
Average		4.46786e+08	50.9665	0.52956	44.1515	97.6183	29999.8	4.57923e+08	7.59261e+06	99.3998	97.7723	63305	69957.3	1404.3	686.516	1945.94	131479	5843.7	139268	1.11914e+08	1.05285e+08	2.17199e+08	0.474371
