# Supplementary material for: High-resolution silkworm pan-genome provides genetic insights into artificial selection and ecological adaptation
Source: Nat Commun. 2022 Sep 24;13:5619. doi: 10.1038/s41467-022-33366-x (PMC9509368; doi:10.1038/s41467-022-33366-x)
Supplement: Supplementary file 6 — Supplementary Data 3 [file 41467_2022_33366_MOESM6_ESM.xlsx]

## Sheet: Supplementary Data 3
Supplementary Data 3. Genome assembly, annotation and pan-gene statistics of the 100 assembled genomes
Sample ID	Genome assembly								Genome annotation
	Genome size (bp)	Contig N50 (bp)	Contig N90 (bp)	Contig number	Mapping rate (%)	Coverage (%)	Complete BUSCO (%)	Maximum length (bp)	Number of genes	Complete BUSCO (%)	Annotated gene rate (%)	Transcriptome supported gene rate (%)	tRNA number	rRNA number	snRNA number	miRNA number	LINE number	LINE length (bp)	LINE percentage (%)	SINE number	SINE length (bp)	SINE percentage (%)	LTR number	LTR length （bp）	LTR percentage (%)	DNA transposon number	DNA transposon Length (bp)	DNA transposon percentage (%)	Rolling circle number	Rolling circle length (bp)	Rolling circle percentage (%)	MITE number	MITE length (bp)	MITE percentage (%)	Total TE number	Total TE length (bp)	Total TE percentage (%)	Tandem repeat number	Tandem repeat length (bp)	Tandem repeat percentage (%)	SSR number	SSR length (bp)	SSR percentage (%)	Low complexity number	Low complexity length (bp)	Low complexity percentage (%)	Simple repeats number	Simple repeats length (bp)	Simple repeats percentage (%)
BomL1	463178431	2829409	985630	245	98.85	98.26	96.8	14269314	16012	93.78	93.93	97.78	684	113	10	6411	317990	82020810	17.71	199930	37935625	8.19	107880	20293710	4.38	245616	40141089	8.67	69297	10427897	2.25	15328	4507952	0.97	956041	195327083	42.17	44113	4884689	1.05	20934	269435	0.06	28	3674	0	1495	212776	0.05
BomL4	462802769	2731854	893761	257	99.07	98.23	95.8	9639606	16263	94.44	93.97	97.51	723	103	13	6407	316704	77511020	16.75	227999	41234852	8.91	100410	20142929	4.35	216206	39527092	8.54	68137	8736778	1.89	19444	5686675	1.23	948900	192839346	41.67	44632	4844384	1.05	21429	277364	0.06	47	6269	0	1580	278513	0.06
BomL6	452659239	9508526	1568826	111	99.81	99.37	98	21191404	15686	95.98	94.05	98.16	655	129	12	6361	283277	72932646	16.11	202035	37929371	8.38	112428	20840003	4.6	202706	33722532	7.45	65360	10059539	2.22	61977	8732026	1.93	927783	184216117	40.7	30239	3023197	0.67	20605	265666	0.06	22	2497	0	1610	273358	0.06
BomL8	454699323	4623572	1338178	172	99.33	98.84	97.8	18299036	16024	96.27	94.43	97.73	698	107	13	6316	306926	76545587	16.83	223045	39778184	8.75	129088	20448615	4.5	220183	37328267	8.21	66163	8839531	1.94	26198	8929384	1.96	971603	191869568	42.2	30547	3270508	0.72	21467	276081	0.06	26	2844	0	2151	509749	0.11
BomL16	463248258	2939610	927377	237	98.73	98.33	95.9	18652246	16253	93.93	93.88	97.89	682	97	13	6483	329739	79722381	17.21	219769	40445010	8.73	140373	24343958	5.26	195644	37020871	7.99	67920	8867813	1.91	26387	6281336	1.36	979832	196681369	42.46	44269	4829128	1.04	21269	274709	0.06	33	4257	0	1553	242582	0.05
BomL23	456560987	5336563	1052973	187	98.76	98.93	97.4	16271650	15969	94.73	93.88	97.38	680	108	13	6407	308418	77376246	16.95	208531	38020422	8.33	123744	21524903	4.71	230036	37665519	8.25	68201	9493131	2.08	42824	10288795	2.25	981754	194369016	42.57	35383	3686113	0.81	20908	269367	0.06	61	7697	0	1815	372946	0.08
BomL27	450500983	3593131	770680	250	98.81	99.07	96.7	16305369	15960	95.68	94.04	97.63	670	125	13	6215	314399	78336926	17.39	194645	37446290	8.31	126296	20692323	4.59	207928	33856751	7.52	48141	6900996	1.53	37795	13334592	2.96	929204	190567878	42.3	31484	3272493	0.73	20568	265594	0.06	106	14483	0	1863	333493	0.07
BomL31	459771625	10761023	2707889	134	99.9	99.57	98.4	20464851	16536	97.37	94.01	97.78	712	131	13	6554	338636	81473561	17.72	207615	39331905	8.55	122279	21681390	4.72	226705	35753121	7.78	63148	10294765	2.24	21660	8125208	1.77	980043	196659950	42.77	24890	2512050	0.55	20842	268192	0.06	35	3549	0	2059	590751	0.13
BomL33	447730786	6315579	1271624	142	98.68	99.32	96	18255946	15939	93.86	94.17	97.45	679	107	13	6270	331997	79786446	17.82	212732	39288311	8.77	97142	18839870	4.21	192273	33647327	7.52	53335	7702671	1.72	40241	11305552	2.53	927720	190570177	42.56	29135	2983780	0.67	20545	263503	0.06	41	4620	0	4034	531266	0.12
BomL35	459204364	6115399	1544974	133	99.16	99.3	97.7	19063428	16761	96.27	94.09	93.32	745	135	13	6501	319432	78403964	17.07	211318	38222918	8.32	115484	21078551	4.59	212126	33621463	7.32	61810	10125348	2.2	32681	11244225	2.45	952851	192696469	41.96	28768	3028271	0.66	20770	267777	0.06	34	4921	0	2069	535267	0.12
BomL39	450283974	8125069	2853287	90	99.33	99.67	98.3	17009064	15888	96.78	94.47	97.88	653	111	13	6389	321817	78949322	17.53	214031	37845201	8.4	149770	22565756	5.01	188630	34719368	7.71	66431	10771043	2.39	24695	6746689	1.5	965374	191597379	42.55	24647	2406241	0.53	20709	267184	0.06	68	7409	0	1720	420775	0.09
BomL45	451377271	7739926	1523411	124	99.52	99.33	97.4	19190516	15958	96.2	94.42	97.64	686	125	14	6285	304139	76487748	16.95	195985	36962087	8.19	106627	19820743	4.39	208395	36189753	8.02	67175	10635189	2.36	30273	8792523	1.95	912594	188888043	41.85	29325	2969367	0.66	20528	263226	0.06	42	6200	0	1684	348927	0.08
BomL54	507061642	2899813	648600	445	97.58	98.65	97.8	19324143	18045	96.71	93.93	97.13	774	123	15	7131	409534	92651247	18.27	220267	41322602	8.15	114951	22221390	4.38	220372	40033864	7.9	54099	8109317	1.6	81606	17330053	3.42	1100829	221668473	43.72	40792	4359199	0.86	23363	301876	0.06	40	4987	0	1817	321058	0.06
BomL65	461004221	4020583	1040344	198	99.36	98.76	97.2	15220683	16369	96.34	93.87	97.59	682	153	13	6278	322966	79790686	17.31	205916	39089825	8.48	121336	21980103	4.77	224231	36900661	8	67918	10741332	2.33	20136	7109508	1.54	962503	195612115	42.43	37601	3903168	0.85	21619	279510	0.06	32	4512	0	1567	288407	0.06
BomL71	459838684	8676657	1954038	149	99.48	99.59	98.6	21725520	16666	96.78	94.45	97.53	684	103	13	6491	316006	78328612	17.03	200379	38420180	8.36	122709	22057339	4.8	258530	41660034	9.06	50508	7462739	1.62	48043	11246330	2.45	996175	199175234	43.31	25574	2563837	0.56	21022	271408	0.06	38	5551	0	1869	314462	0.07
BomL79	456880960	10745889	2837769	131	99.85	99.68	98.4	20420580	16220	96.42	94.12	97.67	654	111	13	6432	310707	79595806	17.42	217548	40002276	8.76	120263	20041136	4.39	209293	37771632	8.27	64290	10362231	2.27	16616	4712750	1.03	938717	192485831	42.13	25987	2638715	0.58	21331	274258	0.06	111	13131	0	1843	320437	0.07
BomL86	450895086	10903535	4447192	87	99.73	99.79	98.6	27229376	16439	97.29	94.23	97.57	638	154	13	6298	305846	77283883	17.14	190075	37116401	8.23	117427	19836392	4.4	169558	32300348	7.16	48540	7232718	1.6	38811	13288523	2.95	870257	187058265	41.49	23112	2264705	0.5	20461	262685	0.06	55	6091	0	2241	615711	0.14
BomL87	462991213	7505660	2003543	151	99.95	99.55	98.5	17646131	16463	96.63	94.22	97.28	694	111	13	6628	324248	80871362	17.47	202343	38272405	8.27	86446	18346884	3.96	220739	36630857	7.91	51456	7469338	1.61	43703	14867406	3.21	928935	196458252	42.43	26824	2719676	0.59	20798	266788	0.06	44	6246	0	2169	558889	0.12
BomL89	453927332	8113591	2090767	103	99.7	99.4	98.1	19902399	15866	97	94.13	97.78	657	112	13	6360	310813	77204249	17.01	213931	38668499	8.52	86377	18385099	4.05	230816	40079618	8.83	63828	10532777	2.32	27132	6989978	1.54	932897	191860220	42.27	29670	3024945	0.67	20942	270425	0.06	96	12022	0	1847	449360	0.1
BomL95	459374831	4250951	1108189	193	99.04	98.64	97.3	21180104	16114	95.9	94.29	97.57	689	119	14	6240	320156	80304464	17.48	201424	37074810	8.07	104398	20197601	4.4	243101	37755373	8.22	73398	9074065	1.98	34406	11553868	2.52	976883	195960181	42.66	36932	3877172	0.84	21132	272141	0.06	43	5385	0	1704	353543	0.08
BomL98	463672189	2524896	858132	273	98.23	98.1	96.4	12038313	16367	94.95	93.74	97.51	662	54	13	6363	309308	79733831	17.2	201278	37612528	8.11	117176	21815130	4.7	236821	37609887	8.11	67592	8409073	1.81	32687	10465099	2.26	964862	195645548	42.19	41710	4352131	0.94	21319	275409	0.06	54	6454	0	1533	315396	0.07
BomL106	450017541	11670931	3761828	78	99.98	99.82	98.3	34521998	16123	96.49	94.5	97.49	687	137	14	6349	325020	79694488	17.71	195182	36817924	8.18	89990	19777250	4.39	242519	38660086	8.59	65394	10361073	2.3	24242	6289235	1.4	942347	191600056	42.58	23155	2280344	0.51	20387	262068	0.06	35	4490	0	1801	526504	0.12
BomL109	449198337	13255342	5480718	69	99.33	99.85	98.1	20638815	15896	96.49	94.41	97.44	656	117	14	6390	313104	78444635	17.46	203550	36908804	8.22	121147	21483280	4.78	198563	34370964	7.65	54074	8689119	1.93	41984	12124599	2.7	932422	192021401	42.75	22450	2257180	0.5	20697	267005	0.06	64	9131	0	2184	580546	0.13
BomL112	452692021	6743313	1737262	119	99.77	99.28	97.9	18133039	15821	95.9	94.37	97.81	679	115	13	6343	319597	79016079	17.45	229153	41540803	9.18	122894	20937429	4.63	196101	32730801	7.23	48984	7063953	1.56	42438	13594862	3	959167	194883927	43.05	29467	3182303	0.7	20523	263373	0.06	60	6947	0	1759	298726	0.07
BomL114	453184746	8495027	2593819	91	99.35	99.71	98.4	21640984	16045	95.98	94.43	97.3	684	123	13	6348	352993	83377391	18.4	216686	39544217	8.73	108022	20121061	4.44	205632	34102683	7.53	60834	9382098	2.07	23495	9012981	1.99	967662	195540431	43.15	24199	2456803	0.54	21011	269864	0.06	45	5238	0	1920	341466	0.08
BomL122	458369263	10181100	2226276	116	99.9	99.72	98.1	20500201	16602	97.66	94.4	97.42	699	124	13	6347	324012	82025864	17.9	224826	40689327	8.88	112528	21531618	4.7	216063	34684759	7.57	65199	10521384	2.3	23107	8443301	1.84	965735	197896253	43.17	23752	2391577	0.52	20871	268778	0.06	49	6584	0	2181	598629	0.13
BomL124	451913758	11106397	3942066	74	99.88	99.76	98.6	19185931	16035	96.78	93.99	97.31	712	115	13	6299	317306	79763568	17.65	203838	37761033	8.36	117966	20941817	4.63	210143	35505396	7.86	61544	10128672	2.24	24217	6878516	1.52	935014	190979002	42.26	23081	2378376	0.53	20586	264133	0.06	66	7514	0	2179	622381	0.14
BomL165	452817375	8892613	3145971	94	99.92	99.73	98.4	20662442	16402	97.44	94.49	97.63	688	111	15	6238	308310	77954085	17.22	200130	37592615	8.3	114716	20494982	4.53	222720	37257161	8.23	64978	10653007	2.35	23226	5904041	1.3	934080	189855891	41.93	23423	2375581	0.52	20527	263942	0.06	55	8249	0	2093	550685	0.12
BomL166	471901690	7704052	1437059	206	99.78	99.29	98.4	21533281	17224	96.42	94.07	97.47	678	124	14	6616	342152	83501314	17.69	234153	41634243	8.82	97985	20133889	4.27	238603	39424292	8.35	65982	10721648	2.27	26128	9440220	2	1005003	204855606	43.41	27602	2877146	0.61	21485	276635	0.06	66	8194	0	2380	459955	0.1
BomL168	454436911	6939826	1888568	116	99.81	99.4	98.1	21179583	16004	96.2	94.16	97.61	662	127	15	6364	297404	75956612	16.71	200887	38331508	8.43	105987	19689288	4.33	207731	35450243	7.8	40087	5517845	1.21	62689	16863852	3.71	914785	191809348	42.21	28898	2936138	0.65	20970	269563	0.06	47	7557	0	1736	296533	0.07
BomL177	455573905	4516150	993723	191	99.3	98.65	97.2	14484878	15974	95.61	94.1	97.85	677	104	14	6312	276725	70911783	15.57	192663	38482535	8.45	134222	22256431	4.89	205748	37162232	8.16	66364	9722304	2.13	70968	14922944	3.28	946690	193458229	42.46	36403	3827059	0.84	21165	272952	0.06	36	4705	0	1644	335068	0.07
BomL192	447070713	12712439	3085917	76	99.51	99.83	98.3	18933221	15669	96.27	94.35	98.12	675	122	13	6315	290211	75594881	16.91	192014	35483485	7.94	101434	19627783	4.39	234610	35975907	8.05	50294	8722635	1.95	52337	12960470	2.9	920900	188365161	42.13	24151	2366556	0.53	20403	263468	0.06	53	6389	0	1780	427629	0.1
BomL193	452580111	12377275	4548271	73	99.78	99.78	98.3	20494055	17306	97.15	95.16	98.27	687	160	14	6386	312678	79031467	17.46	219766	40044231	8.85	115523	21125017	4.67	194279	33189108	7.33	65162	10161787	2.25	20722	8280596	1.83	928130	191832206	42.39	23707	2364875	0.52	20842	266593	0.06	48	6097	0	2055	553690	0.12
BomL197	458098377	7017049	2602135	129	99.95	99.67	98.4	18450650	16111	97	94.25	97.45	718	121	13	6475	296445	78201608	17.07	218001	40545759	8.85	125220	21430794	4.68	199503	35906338	7.84	68844	10656377	2.33	59608	8819584	1.93	967621	195560460	42.69	23959	2420281	0.53	20536	264100	0.06	57	6663	0	2261	497200	0.11
BomL200	458289199	11045540	2284868	130	99.97	99.66	98.4	18792930	16053	96.49	94.16	97.73	733	176	14	6371	335513	84747652	18.49	237346	42109656	9.19	136761	21224804	4.63	181955	30914869	6.75	53610	8864636	1.93	37594	11626566	2.54	982779	199488183	43.53	26751	2663864	0.58	20920	269040	0.06	69	6456	0	3959	382526	0.08
BomL201	454591885	6860539	1696225	119	99.64	99.4	97.6	20592165	15772	95.76	94.27	97.78	678	119	14	6458	321927	81092591	17.84	207193	39651028	8.72	105157	19458198	4.28	196979	33128502	7.29	64031	10298521	2.27	21672	8507244	1.87	916959	192136084	42.27	29668	3169193	0.7	21229	273594	0.06	75	7918	0	1833	400545	0.09
BomL202	455647187	6556906	1550751	132	99.81	99.37	98.1	19388049	15964	96.85	94.31	97.99	695	103	13	6388	329034	79742636	17.5	214223	39909464	8.76	81573	18951020	4.16	195490	35068806	7.7	62115	6249147	1.37	50298	13441286	2.95	932733	193362359	42.44	29632	3014930	0.66	21152	272947	0.06	54	6947	0	1637	376325	0.08
BomL210	449289087	9693623	3996847	79	99.96	99.84	98.2	17168451	15858	96.34	94.26	97.44	668	137	14	6334	306442	78257763	17.42	192286	35785048	7.96	100375	19034514	4.24	216791	38392133	8.55	72262	8678038	1.93	37943	8659306	1.93	926099	188806802	42.02	22762	2258964	0.5	20442	262179	0.06	59	7929	0	1854	522154	0.12
BomL211	460573764	11031282	2685395	123	99.96	99.71	98.2	22413390	16754	96.85	94.44	97.61	667	137	16	6531	328375	82717501	17.96	202410	39378098	8.55	126462	21946913	4.77	221531	36977789	8.03	64516	10320380	2.24	20760	6348750	1.38	964054	197689431	42.92	24596	2532330	0.55	20867	267461	0.06	43	4912	0	2117	630638	0.14
BomL212	456999673	6128855	1352019	160	98.87	99.11	97.4	18437073	16035	95.98	94.31	97.71	702	127	14	6345	295773	77128826	16.88	191963	36663761	8.02	151181	23283813	5.09	199196	33120629	7.25	51487	7337361	1.61	45371	14759493	3.23	934971	192293883	42.08	31047	3209940	0.7	20928	271773	0.06	63	8105	0	1920	378324	0.08
BomL214	452639844	10138440	3078553	108	99.92	99.66	98.2	18867931	16129	97	94.18	97.54	678	148	13	6384	337549	83538645	18.46	212917	38605638	8.53	126843	21501341	4.75	192877	33642681	7.43	61838	10098126	2.23	33260	7218844	1.59	965284	194605275	42.99	23078	2291907	0.51	20791	267406	0.06	57	7165	0	2257	586082	0.13
BomM10	448796968	10738127	3178511	97	99.93	99.67	98.2	18150852	15966	96.93	94.69	97.86	660	123	13	6177	268946	68333411	15.23	184477	36829456	8.21	102589	19987074	4.45	227801	36165486	8.06	52279	7324773	1.63	85991	20653300	4.6	922083	189293500	42.18	22928	2271380	0.51	20249	261317	0.06	26	2908	0	2163	577519	0.13
BomM42	456751960	6135837	1342146	144	99.68	99.1	97.6	19378435	15987	96.2	93.92	97.86	663	138	13	6278	312001	79760857	17.46	225251	40490153	8.86	130889	22409527	4.91	208051	36445842	7.98	54558	8355226	1.83	34076	9124244	2	964826	196585849	43.04	27256	2786651	0.61	20844	267605	0.06	51	6595	0	2153	528317	0.12
BomM68	454138082	11037929	3900210	90	99.96	99.86	98.2	19197906	16002	96.63	94.44	97.09	684	143	13	6351	313594	79824126	17.58	188860	36476095	8.03	104086	19303893	4.25	218691	38447733	8.47	63200	9397385	2.07	35593	10396376	2.29	924024	193845608	42.68	23400	2296019	0.51	21313	275043	0.06	32	3471	0	1714	303795	0.07
BomM77	449299542	8666797	2384045	98	98.57	99.62	98.1	21500348	16168	96.93	94.33	97.55	660	107	14	6355	321359	79251926	17.64	199984	37499807	8.35	89612	18160992	4.04	225850	33472059	7.45	49387	6892805	1.53	40503	14277692	3.18	926695	189555281	42.19	24281	2473946	0.55	20451	263102	0.06	35	4699	0	2223	630681	0.14
BomM88	450282977	8897937	3724095	86	99.22	99.58	97.4	16370669	16001	96.71	94.58	98.04	664	140	13	6352	296791	77533471	17.22	226797	40479792	8.99	94577	19239722	4.27	182509	32216380	7.15	31956	5056899	1.12	71109	18217075	4.05	903739	192743339	42.8	24512	2450645	0.54	20459	263563	0.06	51	5201	0	2237	603844	0.13
BomM101	450350195	12149316	4102602	83	99.97	99.72	98.3	21622478	16138	96.78	94.33	97.86	667	108	12	6324	351799	81807565	18.17	197347	37984001	8.43	102594	20577059	4.57	211863	36148767	8.03	63193	10244886	2.27	20558	7347876	1.63	947354	194110154	43.1	22937	2229185	0.49	20873	268573	0.06	55	6085	0	2509	617314	0.14
BomM111	455878765	8713958	3048088	133	99.96	99.56	98.2	21335403	16094	96.34	94.41	97.46	674	131	14	6286	352785	84072528	18.44	214103	38853838	8.52	101560	19147332	4.2	191955	31944814	7.01	69426	10323395	2.26	29930	9343117	2.05	959759	193685024	42.49	24356	2447355	0.54	21297	274430	0.06	47	4981	0	2087	449999	0.1
BomM134	450891002	11813486	3331371	76	99.62	99.66	97.8	24379628	15946	96.63	94.19	97.87	649	113	13	6357	304993	78001530	17.3	208448	38793237	8.6	126417	21516889	4.77	202559	35660302	7.91	45833	6766270	1.5	37061	11376025	2.52	925311	192114253	42.61	24078	2378596	0.53	20586	264661	0.06	61	8111	0	2066	472466	0.1
BomM145	452147682	4216937	1328512	183	98.64	98.82	96.3	14967921	15764	94.73	94.32	97.7	665	149	13	6184	313940	77361541	17.11	193569	35761393	7.91	134974	23233419	5.14	222006	39795408	8.8	48043	7579602	1.68	39497	10051286	2.22	952029	193782649	42.86	28752	3117070	0.69	20581	265175	0.06	63	7527	0	2029	496725	0.11
BomM148	457696881	7976741	2029223	110	99.22	99.32	98.1	16137186	16935	96.49	94.38	92.65	760	128	14	6350	317229	77054268	16.84	213038	38665214	8.45	88048	18095556	3.95	213035	35303077	7.71	49810	8669897	1.89	77021	17888422	3.91	958181	195676434	42.75	25977	2701660	0.59	20268	260715	0.06	80	10284	0	1912	493314	0.11
BomM189	456119851	11832101	3452811	91	99.97	99.74	98.1	21410802	15929	96.05	94.31	97.27	670	116	13	6417	304723	77869012	17.07	197174	38667362	8.48	99797	18565574	4.07	194696	32027687	7.02	51231	7005607	1.54	50169	16726026	3.67	897790	190861268	41.84	24414	2530914	0.55	20860	268275	0.06	40	4782	0	1878	441817	0.1
BomM205	451461442	5688097	1158646	166	98.8	99.31	97.3	13516204	15524	95.03	94.16	97.77	660	150	13	6409	298110	77106146	17.08	227027	39449131	8.74	112010	20270617	4.49	188198	32330501	7.16	35426	5201760	1.15	60167	18182576	4.03	920938	192540731	42.65	28939	3094694	0.69	21108	272328	0.06	63	8362	0	2286	559077	0.12
BomM218	455060740	8936132	3118498	123	99.81	99.67	98.4	21423281	16118	96.63	94.5	97.56	671	131	13	6350	295668	78223191	17.19	197983	38375892	8.43	145395	24934569	5.48	202718	33708657	7.41	53705	7398551	1.63	56369	14554135	3.2	951838	197194995	43.33	23968	2378975	0.52	20628	264824	0.06	35	4086	0	1987	358131	0.08
BomM241	451845189	12414538	3315957	103	99.5	99.72	98.4	19173204	16089	96.63	94.1	97.69	668	133	13	6377	332985	81364923	18.01	208911	37557093	8.31	98740	19327051	4.28	210296	32359598	7.16	65880	10445750	2.31	31099	10491865	2.32	947911	191546280	42.39	23377	2247272	0.5	20894	269519	0.06	73	9624	0	2178	554749	0.12
BomM261	468723913	9205087	1255490	188	99.91	99.26	98	19312899	16984	97.88	93.83	97.59	673	113	13	6501	346821	84891989	18.11	211518	38837699	8.29	106266	19429130	4.15	210674	37409827	7.98	65251	10740764	2.29	16469	4775332	1.02	956999	196084741	41.83	27601	2858106	0.61	21443	277029	0.06	38	5079	0	2086	538790	0.11
BomM290	457184017	4438461	1256628	179	98.44	98.66	97.6	19189760	16259	95.17	93.6	97.88	690	100	13	6400	324611	79094564	17.3	213811	39220012	8.58	103920	19989900	4.37	214747	37438897	8.19	70521	9603082	2.1	37752	10091514	2.21	965362	195437969	42.75	33993	3619349	0.79	20993	268623	0.06	61	7160	0	1994	417052	0.09
BomM316	460222188	5971611	1538562	144	99.11	98.95	97.6	14859440	16089	95.46	94.15	97.77	689	94	13	6459	330388	82068231	17.83	198260	39380514	8.56	114956	20087197	4.36	243490	39752796	8.64	63936	8675995	1.89	32952	7637260	1.66	983982	197601993	42.94	30611	3222366	0.7	21248	273511	0.06	77	8915	0	2431	597826	0.13
BomM348	460885202	10236049	1514642	171	99.93	99.64	98.5	17828278	16534	97.07	94.19	97.77	688	129	13	6518	310398	78529466	17.04	224340	40864865	8.87	125905	23513985	5.1	218064	36308558	7.88	60698	9710426	2.11	27962	8279711	1.8	967367	197207011	42.79	24499	2458405	0.53	21393	275087	0.06	54	5777	0	2054	432829	0.09
BomM362	452858388	13012681	3203925	78	99.95	99.79	98.4	26769862	15800	96.71	94.01	97.82	655	117	13	6390	318284	79562675	17.57	203914	37892328	8.37	93375	19021339	4.2	214887	36050789	7.96	49208	8601811	1.9	43112	11482226	2.54	922780	192611168	42.53	23371	2356493	0.52	20783	267584	0.06	30	4327	0	2512	675102	0.15
BomM381	453872747	13515523	4059003	89	99.89	99.82	98.4	21606911	15961	96.85	94.42	97.9	649	110	13	6432	319285	78358209	17.26	223748	38875468	8.57	107311	18884027	4.16	226594	36925706	8.14	51122	7407429	1.63	40339	13979882	3.08	968399	194430721	42.84	24107	2415204	0.53	20916	269430	0.06	36	3695	0	1944	445043	0.1
BomM405	463360391	7533134	1888078	153	99.85	99.34	98.5	18047379	16154	96.63	94.31	97.52	681	156	14	6437	291677	78243468	16.89	229605	38075008	8.22	151096	23741942	5.12	233669	36778609	7.94	68171	10019038	2.16	39134	11666306	2.52	1013352	198524371	42.84	25847	2552180	0.55	21265	274034	0.06	61	8468	0	2383	763581	0.16
BomM424	450533195	13234809	3625544	96	99.92	99.66	98.1	19280670	16024	97.07	94.67	96.48	678	124	13	6272	293285	73551476	16.33	229040	40941371	9.09	108746	19272261	4.28	201532	35751684	7.94	55632	7328715	1.63	64309	14487899	3.22	952544	191333406	42.47	22508	2259172	0.5	20683	266301	0.06	74	8004	0	2045	339251	0.08
BomM435	457035861	9566884	2411659	141	99.88	99.48	98.3	16784592	16211	96.12	94.26	97.48	671	106	13	6452	309401	75751787	16.57	223939	40269487	8.81	152953	24888578	5.45	197246	35876896	7.85	65855	10521027	2.3	60874	12363635	2.71	1010268	199671410	43.69	24106	2402685	0.53	21292	273924	0.06	55	6430	0	2107	516849	0.11
BomM444	456811378	9867937	2994016	146	99.94	99.53	98.5	18744833	16187	96.63	94.32	97.42	667	118	14	6414	304493	76138750	16.67	223740	37731896	8.26	98856	19124662	4.19	204442	34852553	7.63	49155	7200682	1.58	71251	17518817	3.84	951937	192567360	42.15	24605	2498936	0.55	20957	270007	0.06	56	5881	0	2072	525752	0.12
BomM473	450133579	11392727	3507048	95	99.97	99.76	98.6	21380038	15831	97.07	94.47	97.83	687	130	14	6317	294137	73324628	16.29	213492	39757727	8.83	108943	18437967	4.1	218226	36665104	8.15	50574	7222112	1.6	74480	16699852	3.71	959852	192107390	42.68	23142	2325200	0.52	20928	269842	0.06	58	7690	0	2006	433136	0.1
BomM493	453409382	10701081	3666793	106	99.97	99.56	98.3	18640587	16058	97	94.21	97.85	687	156	13	6238	262766	67944978	14.99	198765	36557695	8.06	117461	21752851	4.8	237520	42086460	9.28	61783	9849692	2.17	80929	17608806	3.88	959224	195800482	43.18	24302	2516382	0.55	20810	267206	0.06	45	5911	0	1845	476414	0.11
BomM507	462150873	10043192	2188196	135	99.95	99.61	98.5	21375614	16349	96.12	94.37	97.4	696	133	15	6547	362379	85728036	18.55	187973	36765948	7.96	110691	19119963	4.14	249105	38503112	8.33	68886	10137129	2.19	25007	9885376	2.14	1004041	200139564	43.31	25244	2550932	0.55	20956	268545	0.06	64	7684	0	2469	690363	0.15
BomM544	449539028	10875763	4882179	85	99.94	99.87	98.5	19049015	16315	97.66	94.66	97.51	684	111	13	6281	305062	76993044	17.13	238680	41804168	9.3	113151	19397541	4.31	179065	29674759	6.6	53338	7252539	1.61	39675	14779125	3.29	928971	189901176	42.24	22316	2193688	0.49	20309	260543	0.06	46	5415	0	2062	515439	0.11
BomM632	470290999	8432876	1314735	184	99.86	99.23	98.4	20321499	16703	97.51	93.68	97.59	696	139	14	6626	342419	83666880	17.79	193066	39240364	8.34	115325	20884933	4.44	217117	35187992	7.48	35552	5771123	1.23	56033	18094601	3.85	959512	202845893	43.13	25271	2525243	0.54	21136	271920	0.06	84	9418	0	2597	734745	0.16
BomM635	458363286	8536852	2757126	136	99.83	99.39	98.6	18936170	16192	96.27	94.3	97.57	680	105	13	6483	326223	81027441	17.68	189033	37795801	8.25	119863	21056182	4.59	190649	34204700	7.46	48638	7215359	1.57	40432	11859521	2.59	914838	193159004	42.14	25080	2609509	0.57	21475	277539	0.06	80	10346	0	2557	650293	0.14
BomP22	452138349	6581089	1763694	116	99.33	99.13	97.9	19182943	15923	95.98	94.49	97.8	689	120	14	6314	316813	77955524	17.24	225144	40357491	8.93	87587	18406828	4.07	201354	33338358	7.37	49493	7069270	1.56	34377	12642340	2.8	914768	189769811	41.97	26781	2760657	0.61	20749	267319	0.06	67	6917	0	2084	487446	0.11
BomP33	461870762	7801415	2218506	134	99.95	99.45	98.3	20449130	16425	96.56	94.34	97.51	685	135	14	6501	331690	82298293	17.82	228985	39576200	8.57	72059	17123050	3.71	217628	37643233	8.15	64112	10679474	2.31	31010	8560112	1.85	945484	195880362	42.41	25702	2594926	0.56	21354	274404	0.06	71	7671	0	3435	882740	0.19
BomP44	469341456	6535088	1384660	206	99.92	99.13	98.5	21288935	16558	97	94.47	97.58	694	134	12	6568	330040	81755683	17.42	218835	40788353	8.69	123279	21555895	4.59	233389	38270492	8.15	43590	5497911	1.17	43936	13466190	2.87	993069	201334524	42.9	26758	2706236	0.58	21182	272305	0.06	39	5138	0	2328	614840	0.13
BomP54	452689655	11060160	3382892	99	99.97	99.74	98.7	20446774	15952	95.9	94.48	97.44	683	141	14	6328	319908	79716806	17.61	229777	40760404	9	88136	17566136	3.88	205638	37791514	8.35	68773	10487841	2.32	32555	5780603	1.28	944787	192103304	42.44	23012	2282637	0.5	20770	267556	0.06	68	9675	0	2618	701044	0.15
BomP79	450125871	11969609	3672841	88	99.93	99.74	98.4	20406923	16074	97.15	94.16	97.75	678	121	14	6447	323246	80035076	17.78	204249	38224889	8.49	118041	21013650	4.67	214393	34051170	7.56	48148	7243053	1.61	39568	13319563	2.96	947645	193887401	43.07	23358	2284520	0.51	20831	268772	0.06	65	10803	0	1747	341187	0.08
BomP87	455467296	5686944	1978436	121	99.77	99.39	97.9	18304188	16150	96.42	94.63	97.6	678	114	13	6358	336960	79591173	17.47	197160	38227154	8.39	95576	19282561	4.23	229356	36847757	8.09	64641	9922606	2.18	22308	7703877	1.69	946001	191575128	42.06	27241	2816633	0.62	20945	268933	0.06	48	4685	0	2036	533321	0.12
BomP99	459843617	5773056	1142154	180	98.93	98.88	97.2	23756695	17265	96.27	93.96	92.44	759	125	14	6360	313137	78425623	17.05	211073	39396812	8.57	102956	19822530	4.31	223555	38206410	8.31	47635	7312669	1.59	34634	10521794	2.29	932990	193685838	42.12	27849	2862415	0.62	20934	268903	0.06	81	12055	0	2365	525412	0.11
BomP106	453299839	5053825	1526797	148	98.92	99.46	97.6	15827293	15954	95.61	94.63	97.76	685	133	13	6315	307106	78225339	17.26	206337	38230390	8.43	118257	21488505	4.74	207592	32706640	7.22	67361	10910715	2.41	54856	11038982	2.44	961509	192600571	42.49	26211	2701222	0.6	21123	272884	0.06	66	9344	0	2655	751084	0.17
BomP127	458937174	12853721	2911434	128	99.95	99.55	98.2	18739284	16285	96.12	94.41	97.56	697	124	13	6448	316808	80229290	17.48	202127	38956506	8.49	91251	19345431	4.22	226231	37280459	8.12	62272	10301130	2.24	17824	6212719	1.35	916513	192325535	41.91	25465	2551976	0.56	20900	267970	0.06	28	3341	0	2551	602437	0.13
BomP158	456017637	8098603	1569526	119	99.79	99.17	97.7	21487470	15970	96.85	94.53	97.95	679	138	13	6292	340019	80894377	17.74	201572	38044381	8.34	113815	19452972	4.27	198655	35627688	7.81	46679	6243009	1.37	52531	13729920	3.01	953271	193992347	42.54	27603	2871707	0.63	20824	267737	0.06	74	8982	0	1991	425300	0.09
BomP174	447323355	13594423	5072852	71	99.97	99.93	98.2	21431996	15863	96.78	94.44	97.89	663	114	13	6386	318504	78391922	17.52	218302	39452027	8.82	134530	22117292	4.94	206046	33350473	7.46	60986	9380521	2.1	25758	8234469	1.84	964126	190926704	42.68	22626	2213421	0.49	20068	256996	0.06	48	6252	0	1746	333631	0.07
BomP191	449296555	11326966	3788283	81	99.92	99.71	98.5	21486273	16007	97.37	94.31	97.65	707	110	13	6429	293918	75013835	16.7	215423	39032258	8.69	119940	20213368	4.5	219506	32574770	7.25	36784	5400871	1.2	66359	18756313	4.17	951930	190991415	42.51	23046	2293234	0.51	20455	263381	0.06	57	7145	0	2623	724558	0.16
BomP197	447785583	14404375	5895137	83	99.98	99.91	98.6	21245597	15869	97.22	94.42	97.79	695	142	13	6356	323199	78231006	17.47	207452	38870659	8.68	91163	18485229	4.13	224276	36791176	8.22	61699	8508261	1.9	37730	10329170	2.31	945519	191215501	42.7	23419	2324182	0.52	21006	271452	0.06	71	9610	0	1823	403716	0.09
BomP198	460769941	7085800	1671680	126	99.21	99.36	98.1	19431662	16905	96.27	94.46	93.22	760	142	17	6450	310207	78630975	17.07	198007	36882103	8	103482	19444673	4.22	206162	34291818	7.44	66172	10425815	2.26	42311	12181097	2.64	926341	191856481	41.64	28102	2903459	0.63	21073	271807	0.06	68	7554	0	2388	593037	0.13
BomP200	459060582	6918502	1259153	146	98.98	99.02	97.4	18874350	16196	96.2	94.21	97.68	666	113	15	6290	378664	85251351	18.57	201586	38515408	8.39	140674	22399080	4.88	203024	34273351	7.47	54300	8684655	1.89	31236	8711450	1.9	1009484	197835295	43.1	33197	3456715	0.75	20829	268368	0.06	39	4834	0	1947	450974	0.1
BomW3	453362098	1507118	644010	390	97.29	97.88	95	4753890	16131	91.37	94.14	97.58	652	118	14	6275	301040	72358933	15.96	194048	37888491	8.36	152276	23748466	5.24	230201	34830379	7.68	49372	6355342	1.4	37885	14210105	3.13	964822	189391716	41.77	40722	4256571	0.94	21413	275654	0.06	59	7453	0	1797	353653	0.08
BomW10	482225299	1568569	668324	405	98.04	97.59	96.2	19859615	16575	94.51	93.5	97.32	720	95	16	8189	335263	84863770	17.6	238445	42223302	8.76	121094	21012007	4.36	217135	43122193	8.94	70080	9481862	1.97	22765	6213231	1.29	1004782	206916365	42.91	46408	5263797	1.09	21566	277403	0.06	65	9189	0	1705	352809	0.07
BomW14	478526669	6007438	1821634	172	99.74	98.64	98.2	17347848	16276	95.54	94.02	96.24	685	110	14	8911	318549	86448819	18.07	212637	40387984	8.44	88180	18020566	3.77	222946	47707196	9.97	52304	8589835	1.8	35011	10279198	2.15	929627	211433598	44.18	31143	3683356	0.77	21059	270677	0.06	32	4478	0	2580	589696	0.12
BomW16	472547333	1798018	656973	376	98.73	97.49	96.5	7090843	16694	94.81	93.56	97.64	743	116	13	6575	348819	79437352	16.81	211376	40652717	8.6	112537	21072175	4.46	207561	34635534	7.33	57064	9053169	1.92	38916	11200798	2.37	976273	196051745	41.49	44470	4505328	0.95	22277	287069	0.06	116	15460	0	1846	325265	0.07
BomW24	434131988	9756187	1537950	120	98.39	99.49	96.6	18219972	15533	94.73	94.03	97.92	683	125	14	6302	309003	72252837	16.64	217840	38288523	8.82	117783	20516267	4.73	192586	34095697	7.85	48543	7063247	1.63	33451	10757895	2.48	919206	182974466	42.15	27749	2775077	0.64	20397	262378	0.06	38	3683	0	1904	475165	0.11
BomW27	455246672	2036299	803320	299	97.28	98.04	95.4	16148034	16126	93.49	93.64	97.43	711	125	11	6312	310550	73372731	16.12	204177	38989578	8.56	124859	20218600	4.44	225089	33530677	7.37	54381	7554613	1.66	40627	12816538	2.82	959683	186482737	40.96	40330	4181196	0.92	21439	275820	0.06	28	3398	0	1838	390335	0.09
BomW29	474308844	1393396	681509	433	97.67	97.56	95.9	5158335	16848	94.81	93.92	97.82	734	129	13	6474	343220	78238472	16.5	231878	40494974	8.54	135209	21765408	4.59	198771	36578308	7.71	75791	9611738	2.03	35471	8858313	1.87	1020340	195547213	41.23	42645	4401004	0.93	22295	288299	0.06	75	9648	0	1641	234868	0.05
BomW35	467776144	1486505	714664	392	97.58	97.72	94.8	5148739	16680	91.95	93.56	98.06	743	109	14	6363	314904	73876151	15.79	209388	39961398	8.54	108196	20782910	4.44	243198	37265003	7.97	50506	7062154	1.51	40525	12826329	2.74	966717	191773945	41	41223	4331572	0.93	21849	281109	0.06	31	3625	0	1820	389479	0.08
BomW38	465370415	1493557	660452	390	97.68	97.71	97	10040938	16816	94.88	93.79	97.71	700	179	13	6483	337559	77896443	16.74	214400	39544093	8.5	143569	23382598	5.02	202446	36798357	7.91	67480	8998243	1.93	18684	5099468	1.1	984138	191719202	41.2	42705	4422031	0.95	21975	283459	0.06	22	3108	0	1641	328039	0.07
BomW40	464133303	1591409	688011	379	97.93	97.55	95.5	5354381	16587	92.83	93.79	97.33	654	152	12	6352	331037	74734913	16.1	254516	43662241	9.41	103070	18603762	4.01	215219	38821190	8.36	77216	9445823	2.04	49343	9459290	2.04	1030401	194727219	41.96	42740	4344442	0.94	21942	282197	0.06	43	5721	0	2038	393533	0.08
BomW41	457628988	2210202	805655	292	98.31	97.9	96.1	13151936	16285	93.2	93.67	97.93	750	129	13	6381	310676	73001863	15.95	195748	37497456	8.19	130148	22026582	4.81	226534	37751157	8.25	66261	8883347	1.94	28967	8229612	1.8	958334	187390017	40.95	39967	4150323	0.91	21374	275430	0.06	25	4524	0	1728	287512	0.06
BomW44	457597903	1827491	746102	313	98.25	98.15	96.5	21545591	16028	93.78	94.16	97.77	707	107	12	6303	312879	72363782	15.81	232236	40979341	8.96	109785	19483002	4.26	233511	36534121	7.98	61285	9600591	2.1	22890	8239129	1.8	972586	187199966	40.91	44731	4647877	1.02	21879	281014	0.06	36	6338	0	1779	330099	0.07
BomW45	463519694	1576418	621779	389	96.87	97.61	95.5	13121474	16757	93.34	93.15	97.34	678	81	11	6306	321568	75136110	16.21	226502	41183453	8.88	85297	18649902	4.02	251605	40541435	8.75	50988	7484296	1.61	34995	10798969	2.33	970955	193794165	41.81	44841	4524916	0.98	21875	283244	0.06	34	3838	0	1845	396097	0.09
BomW51	473932626	1557992	765754	377	98.2	97.81	96.7	5751234	16757	94.15	93.56	97.61	713	122	14	6417	324549	74610515	15.74	222512	41738560	8.81	130482	21637517	4.57	220394	37842150	7.98	68339	9496007	2	22529	6080542	1.28	988805	191405291	40.39	44864	4529945	0.96	22575	290670	0.06	19	2699	0	1680	307035	0.06
Average	4.57439e+08	7.69665e+06	2.21048e+06	163.77	99.3293	99.1923	97.7	1.83506e+07	16233.8	96.0099	94.1947	97.4368	687.01	123.32	13.36	6432.32	318600	7.87169e+07	17.207	210776	3.8982e+07	8.5222	113619	2.05411e+07	4.4912	213982	3.61219e+07	7.8942	58588.5	8.71064e+06	1.9036	39136.1	1.09173e+07	2.39	954702	1.9399e+08	42.4069	29281	3.01079e+06	0.657	21028.5	270729	0.06	53.01	6640.73	0	2065.38	469178	0.1028
[truncated: 5 more columns]
