# Supplementary material for: High-resolution silkworm pan-genome provides genetic insights into artificial selection and ecological adaptation
Source: Nat Commun. 2022 Sep 24;13:5619. doi: 10.1038/s41467-022-33366-x (PMC9509368; doi:10.1038/s41467-022-33366-x)
Supplement: Supplementary file 8 — Supplementary Data 5 [file 41467_2022_33366_MOESM8_ESM.xlsx]

## Sheet: Supplementary Data 5
Supplementary Data 5. List of the species used for investigating the similarity and distribution of core, softcore, and dispensable genes among insects
Species	Order	Download link of protein lib
Coptotermes formosanus	Blattodea	https://ftp.ncbi.nlm.nih.gov/genomes/all/GCA/013/340/265/GCA_013340265.1_CopFor1.0
Cryptotermes secundus	Blattodea	https://ftp.ncbi.nlm.nih.gov/genomes/all/GCF/002/891/405/GCF_002891405.2_Csec_1.0
Zootermopsis nevadensis	Blattodea	https://ftp.ncbi.nlm.nih.gov/genomes/all/GCF/000/696/155/GCF_000696155.1_ZooNev1.0
Agrilus planipennis	Coleoptera	https://ftp.ncbi.nlm.nih.gov/genomes/all/GCF/000/699/045/GCF_000699045.2_Apla_2.0
Anoplolhora glabripennis	Coleoptera	https://ftp.ncbi.nlm.nih.gov/genomes/all/GCF/000/390/285/GCF_000390285.2_Agla_2.0
Tribolium castaneum	Coleoptera	https://ftp.ncbi.nlm.nih.gov/genomes/all/GCF/000/002/335/GCF_000002335.3_Tcas5.2
Aedes aegypti	Diptera	https://ftp.ncbi.nlm.nih.gov/genomes/all/GCF/002/204/515/GCF_002204515.2_AaegL5.0
Anopheles gambiae	Diptera	https://ftp.ncbi.nlm.nih.gov/genomes/all/GCF/000/005/575/GCF_000005575.2_AgamP3
Drosophila melanogaster	Diptera	https://ftp.ncbi.nlm.nih.gov/genomes/all/GCF/000/001/215/GCF_000001215.4_Release_6_plus_ISO1_MT
Cloeon dipterum	Ephemeroptera	https://ftp.ncbi.nlm.nih.gov/genomes/all/GCA/902/829/235/GCA_902829235.1_CLODIP2
Ephemera danica	Ephemeroptera	https://ftp.ncbi.nlm.nih.gov/genomes/all/GCA/000/507/165/GCA_000507165.2_Edan_2.0
Acyrthosiphon pisum	Hemiptera	https://ftp.ncbi.nlm.nih.gov/genomes/all/GCF/005/508/785/GCF_005508785.1_pea_aphid_22Mar2018_4r6ur
Aphis craccivora	Hemiptera	https://ftp.ncbi.nlm.nih.gov/genomes/all/GCA/009/835/225/GCA_009835225.1_LBME_Acra_1.0
Cimex lectularius	Hemiptera	https://ftp.ncbi.nlm.nih.gov/genomes/all/GCF/000/648/675/GCF_000648675.2_Clec_2.1
Apis florea	Hymenoptera	https://ftp.ncbi.nlm.nih.gov/genomes/all/GCF/000/184/785/GCF_000184785.3_Aflo_1.1
Atta cephalotes	Hymenoptera	https://ftp.ncbi.nlm.nih.gov/genomes/all/GCF/000/143/395/GCF_000143395.1_Attacep1.0
Bombus impatiens	Hymenoptera	https://ftp.ncbi.nlm.nih.gov/genomes/all/GCF/000/188/095/GCF_000188095.3_BIMP_2.2
Danaus plexippus plexippus	Lepidoptera	https://ftp.ncbi.nlm.nih.gov/genomes/all/GCF/009/731/565/GCF_009731565.1_Dplex_v4
Helicoverpa armigera	Lepidoptera	https://ftp.ncbi.nlm.nih.gov/genomes/all/GCF/002/156/985/GCF_002156985.1_Harm_1.0
Plutella xylostella	Lepidoptera	https://ftp.ncbi.nlm.nih.gov/genomes/all/GCF/905/116/875/GCF_905116875.1_Haplomerged_assembly
Ctenocephalides felis	Siphonaptera	https://ftp.ncbi.nlm.nih.gov/genomes/all/GCF/003/426/905/GCF_003426905.1_ASM342690v1
Pediculus humanus corporis	Phthiraptera	https://ftp.ncbi.nlm.nih.gov/genomes/all/GCF/000/006/295/GCF_000006295.1_JCVI_LOUSE_1.0
Frankliniella occidentalis	Thysanoptera	https://ftp.ncbi.nlm.nih.gov/genomes/all/GCF/000/697/945/GCF_000697945.2_Focc_2.1
Thrips palmi	Thysanoptera	https://ftp.ncbi.nlm.nih.gov/genomes/all/GCF/012/932/325/GCF_012932325.1_TpBJ-2018v1
