# Supplementary material for: High-resolution silkworm pan-genome provides genetic insights into artificial selection and ecological adaptation
Source: Nat Commun. 2022 Sep 24;13:5619. doi: 10.1038/s41467-022-33366-x (PMC9509368; doi:10.1038/s41467-022-33366-x)
Supplement: Supplementary file 9 — Supplementary Data 6 [file 41467_2022_33366_MOESM9_ESM.xlsx]

## Sheet: Supplementary Data 6
Supplementary Data 6. Nine previously reported SVs were validated in this study
Numbers	Traits	Gene	SV position	SV size	Publication (DOI)
1	Giant egg (Ge)	PHYHD1	Bomo_Chr1:16057370	3.4 kb	10.1111/imb.12150
2	Sex-linked chocolate (sch)	BmTh	Bomo_Chr1:8293617	-4.2 kb	10.1073/pnas.1001725107
3	Vestigial (Vg)	Bmptp-Z	Bomo_Chr1:1837248	-1.5 Mb	10.1016/j.ibmb.2011.01.007
		BmAp-A
4	Yellow blood (Y)	CBP	Bomo_Chr2:6375457	-4.5 kp	10.1073/pnas.0702860104
5	Moltinism (M)	BmScr	Bomo_Chr6:5461448	-4.5 kb	10.1016/j.cub.2020.11.017
6	Flesh cocoon (F)	SCRB15	Bomo_Chr6:420126	-1.4 kb	10.1194/jlr.M032771
7	Black pupa (bp)	BmADC	Bomo_Chr11:17674169	484 bp	10.1038/srep10885
8	Crayfish (cf)	BmLanB1-w	Bomo_Chr13:6966191	560 bp	10.1038/srep12562
9	Brown head and tail spot (bts)	Bmyellowe	Bomo_Chr17:7461738	-1.3 kb	10.1074/jbc.M109.035741
