# Supplementary material for: High-resolution silkworm pan-genome provides genetic insights into artificial selection and ecological adaptation
Source: Nat Commun. 2022 Sep 24;13:5619. doi: 10.1038/s41467-022-33366-x (PMC9509368; doi:10.1038/s41467-022-33366-x)
Supplement: Supplementary file 10 — Supplementary Data 7 [file 41467_2022_33366_MOESM10_ESM.xlsx]

## Sheet: Supplementary Data 7
Supplementary Data 7. The primer sequences used in the SV validation experiments
Names of SV	Names of primer	Sequence 5'-3'	WT (bp)	Mut (bp)	Chromosome	Position	SV type	SV length (bp)
SV1	SV1-F	CGCTGTTTGAGACCCAGAAG	510	730	Bomo_Chr5	11859586	INS	220
	SV1-R	CGCCGGTATTGACGTTGAAT
SV2	SV2-F	TCGCCGTCAAATCGGTTGTA	1580	1160	Bomo_Chr2	5742187	DEL	-420
	SV2-R	GGCAGTCACAAAACTCTTCGG
SV3	SV3-F	TGCCAGTAGGTGAGTAGCCT	1601	1155	Bomo_Chr1	13472214	DEL	-446
	SV3-R	GCACATTGTTCCGCAGTGAA
SV4	SV4-F	GCTACGCCACTGCTAAGCTA	1548	1696	Bomo_Chr2	5880120	INS	148
	SV4-R	GTCCAAGGTTCTCTGGTCCG
SV5	SV5-F	TCTGTGCTGAGAGGAATGGG	577	1185	Bomo_Chr1	5811349	INS	608
	SV5-R	TTGCGCCTTAACTTTTGCCT
SV6	SV6-F	TCTTCGGTTTCAACGCCAAG	650	1050	Bomo_Chr1	1851038	INS	400
	SV6-R	GCAGACTTTGTTCGTGCCAT
SV7	SV7-F	AACGCCGGTCAGTACACTTA	994	1310	Bomo_Chr1	4032137	INS	316
	SV7-R	CGAAATCCCGCAACGTGTAT
SV8	SV8-F	GTTCGCCGGAGTCTTCTTTC	1081	1224	Bomo_Chr2	5315096	INS	143
	SV8-R	GGCAAGGAGGAGGGGATTTA
SV9	SV9-F	CAATTGGCTGGACTCTCCGT	1153	4188	Bomo_Chr15	509910	INS	3035
	SV9-R	TGTTGCTAGCTGTCGGGTTT
SV10	SV10-F	GAAGAGTCGCTCAGTGGCAT	1573	1789	Bomo_Chr15	1802837	INS	216
	SV10-R	TCTTCCTTTTCCAGATGTCAGC
SV11	SV11-F	ACCAAGCTTTGAGTGCCGAT	907	1169	Bomo_Chr1	19067872	INS	262
	SV11-R	CTCGCTACCATCTGCCTACG
SV12	SV12-F	ATACCGAACAGTTCTTTTCAAGCTAC	1143	686	Bomo_Chr2	4645715	DEL	-457
	SV12-R	ACTGCTGTCTTGGAGACTTGAGG
SV13	SV13-F	AAACATAACCCTCCTTCGGCA	1073	1238	Bomo_Chr1	5425362	INS	165
	SV13-R	TGTTGTATTAAGAGACTGTTAGGGCAG
SV14	SV14-F	AAGAAAAGGGAGCGTCAGGG	987	908	Bomo_Chr2	3390568	DEL	-79
	SV14-R	TGAGCAGTAAGATCATCAAATCAC
SV15	SV15-F	ATTTTATGTGGCTCGGTTATGTTT	6701	1275	Bomo_Chr1	14411722	DEL	-5426
	SV15-R	TTAGCACATCGGCTCTTGTCTTAC
SV16	SV16-F	CGGAACCACTGGTGGCTAAT	915	1151	Bomo_Chr2	2236411	INS	236
	SV16-R	CGGTTCATACGGAGGTGAGG
SV17	SV17-F	TTACGACTGAGCGGGTGTTC	1824	2134	Bomo_Chr1	1554661	INS	310
	SV17-R	CCACTGAGCCGACATATCCC
SV18	SV18-F	TAGTTGGAGGAATCGCGCAG	1747	2393	Bomo_Chr2	3779809	INS	646
	SV18-R	CCCCGGTTCGAGACAGATTC
SV19	SV19-F	CTTTGCAAGGTGGACAACCG	1532	1977	Bomo_Chr1	11495791	INS	445
	SV19-R	CAAGGGTGTGGACCAGATGT
SV20	SV20-F	TCAGACAAGCGGTGAGCTTT	1642	1511	Bomo_Chr1	3824667	DEL	-131
	SV20-R	ACCACAAACAAAAGCCTGCC
SV21	SV21-F	CGGTACGGACTCTGAACGTA	1590	1335	Bomo_Chr2	5756511	DEL	-255
	SV21-R	TACGGCATCACAGAAGCTCA
SV22	SV22-F	GCGTCTGCAGGGCATAAAAA	1581	1285	Bomo_Chr1	579835	DEL	-296
	SV22-R	GGGTGGTCAGGCGAATGTTA
SV23	SV23-F	CGACTGTGGCAGGTGTTTTT	263	1183	Bomo_Chr1	12830481	INS	920
	SV23-R	AGTCTACCCTCCTCGATTGGA
SV24	SV24-F	CCGGTGCTGTCTTATCGGTT	929	6316	Bomo_Chr1	12843444	INS	5387
	SV24-R	TGAAGTCCACGAATGTCCCG
SV25	SV25-F	CGTTACGTCCTGACGAGTCGAG	1411	650	Bomo_Chr28	219302	DEL	-761
	SV25-R	GAGGGTTTGCCACGCTTTTACT
SV26	SV26-F	GTCATAGCCCTCAGGAAATACCA	625	394	Bomo_Chr6	1481134	DEL	-231
	SV26-R	ACATCACGATAAAACTTGTGAAGGT
SV27	SV27-F	GATCCTACTGTAGATGAACCAAGCA	1188	547	Bomo_Chr11	6332320	DEL	-641
	SV27-R	AGTTTCAATTTCCCCTCCGATC
SV28	SV28-F	ATTTATGGAACGCAATCTTACCTT	1120	2285	Bomo_Chr18	4880926	INS	1165
	SV28-R	GCAGTGTTTCTAAGCAGCAGATAA
SV29	SV29-F	CCGAAAGTGACAGAGAACGT	654	3035	Bomo_Chr6	8351120	INS	2381
	SV29-R	CCCCATAGTCGTGTCGGTAC
SV30	SV30-F	CTGGTACACGGAATCTCGCA	772	552	Bomo_Chr28	3470697	DEL	-220
	SV30-R	TTCAACCCGCACAGCAGTAT
SV31	SV31-F	AAACACCGGCACAGTCGTAT	451	814	Bomo_Chr17	15996859	INS	363
	SV31-R	ACTTGCTGGGATGGTGTAGC
SV32	SV32-F	TCCATAAACAGGGGTGAGCG	1495	4804	Bomo_Chr1	12319099	INS	3309
	SV32-R	CCGTAACCGATCACACGGAT
SV33	SV33-F	TAGACACGACAGAACGAGCCA	1055	1297	Bomo_Chr15	3733928	INS	242
	SV33-R	ACACGAACCCTAACAAGAGCC
SV34	SV34-F	GCGTCAGTGAAGTTGCCAAA	1032	3266	Bomo_Chr25	11667640	INS	2234
	SV34-R	TCCCTTCTCACCCACGTCAT
SV35	SV35-F	AGTAAGCGTCACCGTCTAGTTCTC	756	696	Bomo_Chr2	198605	DEL	-60
	SV35-R	TTATCCAAATAACACTTGATCCCAC
SV36	SV36-F	AAAATTGTGTGCTACGAAGGACTA	1422	1105	Bomo_Chr1	906704	DEL	-317
	SV36-R	TGCACCCCCTAAGGTAGACTG
SV37	SV37-F	GACACGGTTCTGGGTGCTATAT	1087	1007	Bomo_Chr1	13843761	DEL	-80
	SV37-R	GACGGTAACGCTCACACAAAGT
SV38	SV38-F	CCGCCTTGTACCACCATCTT	1324	3593	Bomo_Chr1	14705953	INS	2269
	SV38-R	AGCGCACTAGAGGAAGAACG
SV39	SV39-F	GTTGTGAAGTGGTTGCTGTCTGT	1014	1281	Bomo_Chr1	1491564	INS	267
	SV39-R	TTATATGCCAGCCGTTATGTTG
SV40	SV40-F	AAATGCGCTATCAAGGGCGG	1845	2148	Bomo_Chr1	6928495	INS	303
	SV40-R	TCATGCCCGCGAAAACGTAA
SV41	SV41-F	TGTCAGTCAGGCAGTCCAGT	1461	1575	Bomo_Chr1	6898391	INS	114
	SV41-R	CGTCCGCGGAACGTAGATT
SV42	SV42-F	ATTTCTTTGCTGCCCATCTTT	3807	1326	Bomo_Chr1	19525876	DEL	-2481
	SV42-R	TGGTCGCACAGTCAACTTATT
SV43	SV43-F	AAAGATTCCCAGGACTTTGCTG	1096	1278	Bomo_Chr1	11476240	INS	182
	SV43-R	GACTACCACGCTCAGGGTTT
SV44	SV44-F	GGGGGCTTACAAATACCACTCA	1951	21882	Bomo_Chr9	2149455	INS	19931
	SV44-R	GATCCTGGCGGCTAAGAGATT
SV45	SV45-F	GCATTGTAGAGCAACGGCTG	3334	1587	Bomo_Chr1	10127753	DEL	-1747
	SV45-R	TCGCATACGAGGCCAATACC
SV46	SV46-F	CGCTCTGTTGAGCCTACGAT	1636	1437	Bomo_Chr1	14660776	DEL	-199
	SV46-R	GACCCCATGTCTCAAGGGTG
SV47	SV47-F	GTTGGTCATGGTTGGTGTGT	416	278	Bomo_Chr6	6136925	DEL	-138
	SV47-R	TGCGTTAAGTGAACTAGCGGT
SV48	SV48-F	CCCAACTGAACAGTGCCTTCT	2789	2606	Bomo_Chr8	11915821	DEL	-183
	SV48-R	TGCTCCAAGCCACAGAAAGA
SV49	SV49-F	CGGGTTCGATGGTTGTAGCTT	560	744	Bomo_Chr18	3327935	INS	184
	SV49-R	TTGCCATAGTGATCATGCGGT
SV50	SV50-F	GCTGGTGTCTATAAGCGGGACTA	1589	425	Bomo_Chr9	8409824	DEL	-1164
	SV50-R	CCCGTTATGGGACGACAGA
