# Supplementary material for: High-resolution silkworm pan-genome provides genetic insights into artificial selection and ecological adaptation
Source: Nat Commun. 2022 Sep 24;13:5619. doi: 10.1038/s41467-022-33366-x (PMC9509368; doi:10.1038/s41467-022-33366-x)
Supplement: Supplementary file 11 — Supplementary Data 8 [file 41467_2022_33366_MOESM11_ESM.xlsx]

## Sheet: Supplementary Data 8a 
Supplementary Data 8. Genes and relevant SVs associated with silkworm domestication and improvement
Supplementary Data 8a. Genes and relevant SVs associated with silkworm domestication
Chromosome	Position	SV_ID	SV type	Length (bp)	Gene	Relative location
Bomo_Chr1	4258141	0_1446	DEL	-6358	KWMTBOMO00133	CDS
Bomo_Chr1	6164288	150_2933	DEL	-3559	KWMTBOMO00193	CDS
Bomo_Chr1	6166545	154_3233	DEL	-1310	KWMTBOMO00193	CDS
Bomo_Chr1	6419744	150_3034	DEL	-4308	KWMTBOMO00206	CDS
Bomo_Chr1	11393244	48_3033	DEL	-6257	KWMTBOMO00385	CDS
Bomo_Chr1	11741090	4_3246	DEL	-8431	KWMTBOMO00398	CDS
Bomo_Chr1	12680280	8_4175	DEL	-5210	KWMTBOMO00433	CDS
Bomo_Chr1	12680280	8_4175	DEL	-5210	KWMTBOMO00434	CDS
Bomo_Chr3	5692018	272_14042	DEL	-4929	KWMTBOMO01231	CDS
Bomo_Chr4	7133888	351_27464	DEL	-2685	KWMTBOMO01869	CDS
Bomo_Chr5	1090182	4_29391	DEL	-4004	KWMTBOMO02397	CDS
Bomo_Chr5	1090182	4_29392	DEL	-17306	KWMTBOMO02397	CDS
Bomo_Chr5	1090182	4_29394	DEL	-2394	KWMTBOMO02397	CDS
Bomo_Chr8	4342851	506_103961	DEL	-1274	KWMTBOMO04358	CDS
Bomo_Chr11	19385677	113_163813	DEL	-4101	KWMTBOMO06903	CDS
Bomo_Chr12	10642082	21_81831	DEL	-14051	KWMTBOMO07325	CDS
Bomo_Chr12	10649781	21_81832	DEL	-6352	KWMTBOMO07325	CDS
Bomo_Chr12	11256389	506_181878	DEL	-2914	KWMTBOMO07362	CDS
Bomo_Chr13	17630340	28_94426	DEL	-3126	KWMTBOMO08146	CDS
Bomo_Chr15	14897545	38_113135	DEL	-1650	KWMTBOMO09272	CDS
Bomo_Chr17	5328388	0_127802	DEL	-3129	KWMTBOMO10231	CDS
Bomo_Chr17	8364042	38_126829	INS	307	KWMTBOMO10357	CDS
Bomo_Chr18	51500	6_134648	DEL	-3038	KWMTBOMO10648	CDS
Bomo_Chr18	7384395	346_140908	DEL	-4311	KWMTBOMO10927	CDS
Bomo_Chr18	7384394	348_146987	DEL	-2359	KWMTBOMO10927	CDS
Bomo_Chr18	7384395	346_140908	DEL	-4311	KWMTBOMO10928	CDS
Bomo_Chr19	7246122	35_183370	DEL	-27408	KWMTBOMO11501	CDS
Bomo_Chr19	10033512	343_144294	INS	63	KWMTBOMO11615	CDS
Bomo_Chr19	14595601	37_161578	DEL	-9021	KWMTBOMO11783	CDS
Bomo_Chr20	8134188	506_302063	DEL	-5139	KWMTBOMO12130	CDS
Bomo_Chr23	348136	37_186485	DEL	-8308	KWMTBOMO13505	CDS
Bomo_Chr23	8157129	509_324035	DEL	-2012	KWMTBOMO13743	CDS
Bomo_Chr23	9259023	243_215525	DEL	-3080	KWMTBOMO13791	CDS
Bomo_Chr24	7084744	0_182651	DEL	-6155	KWMTBOMO14463	CDS
Bomo_Chr24	7878408	181_180072	DEL	-6932	KWMTBOMO14489	CDS
Bomo_Chr24	8498517	0_183311	DEL	-4277	KWMTBOMO14502	CDS
Bomo_Chr25	5812151	510_346798	DEL	-3868	KWMTBOMO15147	CDS
Bomo_Chr25	5883645	285_217782	DEL	-1349	KWMTBOMO15155	CDS
Bomo_Chr25	5897167	40_205270	DEL	-5406	KWMTBOMO15156	CDS
Bomo_Chr6	2173348	38_35608	INS	56	KWMTBOMO03232	3UTR
Bomo_Chr9	11698411	124_63044	DEL	-1533	KWMTBOMO05235	5UTR
Bomo_Chr13	17546075	506_206300	DEL	-165	KWMTBOMO08142	3UTR
Bomo_Chr16	9475769	507_218784	DEL	-10209	KWMTBOMO09795	3UTR
Bomo_Chr17	5335348	0_127809	INS	430	KWMTBOMO10231	3UTR
Bomo_Chr17	10395155	44_152229	DEL	-338	KWMTBOMO10405	3UTR
Bomo_Chr19	2224397	0_142060	DEL	-64	KWMTBOMO11270	3UTR
Bomo_Chr23	21127707	506_352684	INS	133	KWMTBOMO14234	3UTR
Bomo_Chr1	116951	7_23	DEL	-380	KWMTBOMO00005	intron
Bomo_Chr1	132255	7_28	DEL	-1367	KWMTBOMO00006	intron
Bomo_Chr1	193830	506_64	DEL	-1308	KWMTBOMO00007	intron
Bomo_Chr1	1327658	135_624	INS	124	KWMTBOMO00044	intron
Bomo_Chr1	3176852	150_1645	DEL	-418	KWMTBOMO00104	intron
Bomo_Chr1	5046860	281_2555	INS	107	KWMTBOMO00160	intron
Bomo_Chr1	5487156	6_1497	DEL	-122	KWMTBOMO00171	intron
Bomo_Chr1	5491609	6_1499	INS	270	KWMTBOMO00171	intron
Bomo_Chr1	5491903	6_1500	DEL	-234	KWMTBOMO00171	intron
Bomo_Chr1	5493212	6_1501	DEL	-767	KWMTBOMO00171	intron
Bomo_Chr1	5635155	150_2762	DEL	-1226	KWMTBOMO00177	intron
Bomo_Chr1	5623952	266_2513	DEL	-280	KWMTBOMO00177	intron
Bomo_Chr1	5656719	266_2525	INS	390	KWMTBOMO00178	intron
Bomo_Chr1	5662367	150_2768	DEL	-672	KWMTBOMO00179	intron
Bomo_Chr1	5665399	506_4294	INS	281	KWMTBOMO00179	intron
Bomo_Chr1	6145895	506_4583	INS	120	KWMTBOMO00191	intron
Bomo_Chr1	6180194	150_2940	DEL	-266	KWMTBOMO00195	intron
Bomo_Chr1	6193437	150_2944	DEL	-212	KWMTBOMO00196	intron
Bomo_Chr1	6209970	154_3251	DEL	-306	KWMTBOMO00197	intron
Bomo_Chr1	6211048	507_3904	DEL	-94	KWMTBOMO00197	intron
Bomo_Chr1	6380231	0_1747	INS	115	KWMTBOMO00204	intron
Bomo_Chr1	6373134	150_3015	DEL	-77	KWMTBOMO00204	intron
Bomo_Chr1	6373604	150_3017	INS	209	KWMTBOMO00204	intron
Bomo_Chr1	6374380	150_3018	INS	421	KWMTBOMO00204	intron
Bomo_Chr1	6375135	150_3019	DEL	-1291	KWMTBOMO00204	intron
Bomo_Chr1	6380232	150_3020	DEL	-839	KWMTBOMO00204	intron
Bomo_Chr1	6384730	150_3021	INS	278	KWMTBOMO00204	intron
Bomo_Chr1	6370488	507_3989	INS	258	KWMTBOMO00204	intron
Bomo_Chr1	6843652	16_2549	DEL	-272	KWMTBOMO00214	intron
Bomo_Chr1	6844884	3_2205	DEL	-366	KWMTBOMO00214	intron
Bomo_Chr1	6832337	36_2051	INS	102	KWMTBOMO00214	intron
Bomo_Chr1	7138222	12_2502	DEL	-222	KWMTBOMO00220	intron
Bomo_Chr1	7140536	12_2503	DEL	-202	KWMTBOMO00220	intron
Bomo_Chr1	7147928	4_2296	INS	198	KWMTBOMO00220	intron
Bomo_Chr1	7136358	506_5233	INS	832	KWMTBOMO00220	intron
Bomo_Chr1	7152587	506_5240	INS	74	KWMTBOMO00220	intron
Bomo_Chr1	7306645	150_3379	DEL	-250	KWMTBOMO00221	intron
Bomo_Chr1	7309009	65_2265	DEL	-438	KWMTBOMO00221	intron
Bomo_Chr1	7312163	65_2268	DEL	-307	KWMTBOMO00221	intron
Bomo_Chr1	7934003	0_2064	DEL	-1598	KWMTBOMO00234	intron
Bomo_Chr1	7908116	28_2416	DEL	-446	KWMTBOMO00234	intron
Bomo_Chr1	7909427	28_2417	INS	566	KWMTBOMO00234	intron
Bomo_Chr1	8019208	150_3660	INS	68	KWMTBOMO00237	intron
Bomo_Chr1	8020789	150_3661	INS	142	KWMTBOMO00237	intron
Bomo_Chr1	8022204	150_3662	INS	381	KWMTBOMO00237	intron
Bomo_Chr1	8035992	150_3671	DEL	-67	KWMTBOMO00238	intron
Bomo_Chr1	8036213	150_3672	INS	52	KWMTBOMO00238	intron
Bomo_Chr1	8043707	28_2464	INS	92	KWMTBOMO00238	intron
Bomo_Chr1	8040882	507_4948	DEL	-280	KWMTBOMO00238	intron
Bomo_Chr1	8283908	35_2681	DEL	-239	KWMTBOMO00243	intron
Bomo_Chr1	9212897	11_2985	DEL	-357	KWMTBOMO00289	intron
Bomo_Chr1	9218717	506_6531	DEL	-129	KWMTBOMO00289	intron
Bomo_Chr1	9333383	506_6586	INS	185	KWMTBOMO00294	intron
Bomo_Chr1	9334749	506_6587	DEL	-1130	KWMTBOMO00294	intron
Bomo_Chr1	9773987	62_2485	DEL	-201	KWMTBOMO00315	intron
Bomo_Chr1	10216274	10_2524	DEL	-70	KWMTBOMO00334	intron
Bomo_Chr1	10203604	507_6012	DEL	-269	KWMTBOMO00334	intron
Bomo_Chr1	10574290	150_4338	DEL	-348	KWMTBOMO00352	intron
Bomo_Chr1	10610738	2_2879	DEL	-162	KWMTBOMO00353	intron
Bomo_Chr1	11747790	4_3249	DEL	-1731	KWMTBOMO00398	intron
Bomo_Chr1	11792703	31_3232	DEL	-144	KWMTBOMO00400	intron
Bomo_Chr1	11795597	32_3518	DEL	-490	KWMTBOMO00400	intron
Bomo_Chr1	11777618	506_7975	INS	251	KWMTBOMO00400	intron
Bomo_Chr1	12597904	506_8495	DEL	-402	KWMTBOMO00430	intron
Bomo_Chr1	12889148	31_3556	INS	335	KWMTBOMO00437	intron
Bomo_Chr1	12894312	31_3560	INS	197	KWMTBOMO00437	intron
Bomo_Chr1	12893059	40_3670	DEL	-94	KWMTBOMO00437	intron
Bomo_Chr1	15609408	409_3754	DEL	-1394	KWMTBOMO00534	intron
Bomo_Chr1	15612702	70_3739	INS	515	KWMTBOMO00534	intron
Bomo_Chr1	15663151	507_8875	DEL	-471	KWMTBOMO00535	intron
Bomo_Chr1	15644506	52_4293	DEL	-125	KWMTBOMO00535	intron
Bomo_Chr1	15645553	52_4294	INS	144	KWMTBOMO00535	intron
Bomo_Chr1	15712646	355_3812	DEL	-66	KWMTBOMO00536	intron
Bomo_Chr1	15716264	355_3814	DEL	-116	KWMTBOMO00536	intron
Bomo_Chr1	15675426	508_8545	DEL	-110	KWMTBOMO00536	intron
Bomo_Chr1	15716067	7_6350	INS	472	KWMTBOMO00536	intron
Bomo_Chr1	16275996	0_3882	INS	1152	KWMTBOMO00548	intron
Bomo_Chr1	16277033	0_3884	INS	617	KWMTBOMO00548	intron
Bomo_Chr1	16287722	1_6371	DEL	-280	KWMTBOMO00548	intron
Bomo_Chr1	16231597	506_10769	DEL	-280	KWMTBOMO00548	intron
Bomo_Chr1	16232999	506_10770	INS	255	KWMTBOMO00548	intron
Bomo_Chr1	16239394	506_10773	DEL	-1247	KWMTBOMO00548	intron
Bomo_Chr1	16251844	506_10781	DEL	-791	KWMTBOMO00548	intron
Bomo_Chr1	16261697	506_10787	DEL	-424	KWMTBOMO00548	intron
Bomo_Chr1	16228445	507_9146	INS	69	KWMTBOMO00548	intron
Bomo_Chr1	16254433	510_8812	DEL	-83	KWMTBOMO00548	intron
Bomo_Chr1	17542541	0_4243	DEL	-1528	KWMTBOMO00588	intron
Bomo_Chr1	19947896	0_5088	INS	342	KWMTBOMO00643	intron
Bomo_Chr2	7232737	154_14595	DEL	-467	KWMTBOMO00955	intron
Bomo_Chr2	7235934	29_12353	DEL	-309	KWMTBOMO00955	intron
Bomo_Chr3	4171064	7_100896	DEL	-7185	KWMTBOMO01193	intron
Bomo_Chr3	5712523	2_14514	DEL	-274	KWMTBOMO01232	intron
Bomo_Chr3	12933277	507_31835	DEL	-164	KWMTBOMO01531	intron
Bomo_Chr3	12945083	287_16625	DEL	-208	KWMTBOMO01532	intron
Bomo_Chr3	14090053	30_11961	INS	368	KWMTBOMO01569	intron
Bomo_Chr3	14097548	0_18164	DEL	-120	KWMTBOMO01570	intron
Bomo_Chr3	14098979	272_18759	DEL	-1391	KWMTBOMO01570	intron
Bomo_Chr4	492887	7_20466	DEL	-259	KWMTBOMO01625	intron
Bomo_Chr4	494135	7_20467	DEL	-1163	KWMTBOMO01625	intron
Bomo_Chr4	565860	150_20472	DEL	-449	KWMTBOMO01629	intron
Bomo_Chr4	565050	212_19565	DEL	-125	KWMTBOMO01629	intron
Bomo_Chr4	10558486	104_24213	DEL	-53	KWMTBOMO02023	intron
Bomo_Chr4	18369872	0_26209	INS	268	KWMTBOMO02340	intron
Bomo_Chr4	18390861	0_26215	DEL	-2551	KWMTBOMO02340	intron
Bomo_Chr4	18392111	0_26216	DEL	-1301	KWMTBOMO02340	intron
Bomo_Chr4	18435549	130_26413	DEL	-4788	KWMTBOMO02340	intron
Bomo_Chr4	18435549	130_26414	DEL	-5797	KWMTBOMO02340	intron
Bomo_Chr4	18390862	26_31077	DEL	-1107	KWMTBOMO02340	intron
Bomo_Chr4	18425999	70_25468	DEL	-1347	KWMTBOMO02340	intron
Bomo_Chr4	18440700	70_25474	DEL	-1777	KWMTBOMO02340	intron
Bomo_Chr4	18449374	70_25476	INS	123	KWMTBOMO02340	intron
Bomo_Chr4	18450724	70_25480	DEL	-955	KWMTBOMO02340	intron
Bomo_Chr4	18458153	70_25488	DEL	-757	KWMTBOMO02340	intron
Bomo_Chr4	18468925	70_25496	DEL	-920	KWMTBOMO02340	intron
Bomo_Chr4	18440699	78_27005	DEL	-650	KWMTBOMO02340	intron
Bomo_Chr5	51212	8_34718	DEL	-4217	KWMTBOMO02351	intron
Bomo_Chr5	1067408	4_29379	INS	108	KWMTBOMO02395	intron
Bomo_Chr5	1071019	4_29383	DEL	-121	KWMTBOMO02395	intron
Bomo_Chr5	1068029	506_56560	DEL	-301	KWMTBOMO02395	intron
Bomo_Chr5	1086573	4_29389	DEL	-485	KWMTBOMO02396	intron
Bomo_Chr5	1123481	4_29403	DEL	-142	KWMTBOMO02399	intron
Bomo_Chr5	1125364	506_56614	DEL	-223	KWMTBOMO02399	intron
Bomo_Chr5	1146066	51_29364	DEL	-131	KWMTBOMO02400	intron
Bomo_Chr5	6562262	55_30544	DEL	-256	KWMTBOMO02604	intron
Bomo_Chr5	6584047	78_29904	DEL	-192	KWMTBOMO02604	intron
Bomo_Chr5	7926754	29_36832	DEL	-7265	KWMTBOMO02650	intron
Bomo_Chr5	9464474	1_43944	DEL	-2447	KWMTBOMO02712	intron
Bomo_Chr5	9470267	285_34904	DEL	-280	KWMTBOMO02712	intron
Bomo_Chr5	9470796	285_34905	INS	150	KWMTBOMO02712	intron
Bomo_Chr5	9483739	285_34909	DEL	-216	KWMTBOMO02712	intron
Bomo_Chr5	9484096	507_56637	INS	290	KWMTBOMO02712	intron
Bomo_Chr5	14051359	1_46771	INS	247	KWMTBOMO02926	intron
Bomo_Chr5	14058469	1_46781	INS	440	KWMTBOMO02926	intron
Bomo_Chr5	14054253	2_33359	INS	441	KWMTBOMO02926	intron
Bomo_Chr5	14054253	506_66230	DEL	-256	KWMTBOMO02926	intron
Bomo_Chr5	14059920	506_66234	DEL	-178	KWMTBOMO02926	intron
Bomo_Chr5	14180157	6_32858	DEL	-1368	KWMTBOMO02938	intron
Bomo_Chr6	419537	0_34350	INS	649	KWMTBOMO03155	intron
Bomo_Chr6	439774	0_34355	DEL	-289	KWMTBOMO03156	intron
Bomo_Chr6	448159	0_34364	INS	629	KWMTBOMO03156	intron
Bomo_Chr6	446191	34_34610	DEL	-1102	KWMTBOMO03156	intron
Bomo_Chr6	798644	508_57907	INS	67	KWMTBOMO03174	intron
Bomo_Chr6	2156321	509_68835	INS	88	KWMTBOMO03231	intron
Bomo_Chr6	2158170	76_36558	DEL	-262	KWMTBOMO03231	intron
Bomo_Chr6	2169130	45_37802	DEL	-248	KWMTBOMO03232	intron
Bomo_Chr6	2863516	281_42759	DEL	-248	KWMTBOMO03275	intron
Bomo_Chr6	2857261	506_72469	INS	485	KWMTBOMO03275	intron
Bomo_Chr6	6898327	4_41013	DEL	-441	KWMTBOMO03391	intron
Bomo_Chr6	7721282	271_42655	DEL	-4613	KWMTBOMO03430	intron
Bomo_Chr6	7719317	506_75622	INS	55	KWMTBOMO03430	intron
Bomo_Chr6	7733168	507_70288	DEL	-267	KWMTBOMO03430	intron
Bomo_Chr6	7713620	508_62974	INS	981	KWMTBOMO03430	intron
Bomo_Chr6	7713386	508_62976	DEL	-52	KWMTBOMO03430	intron
Bomo_Chr6	7713623	508_62977	INS	1833	KWMTBOMO03430	intron
Bomo_Chr6	7715342	508_62979	INS	78	KWMTBOMO03430	intron
Bomo_Chr6	7731040	508_62988	DEL	-269	KWMTBOMO03430	intron
Bomo_Chr6	7744123	506_75642	DEL	-842	KWMTBOMO03432	intron
Bomo_Chr6	7752890	506_75648	INS	66	KWMTBOMO03432	intron
Bomo_Chr6	13848406	1_59617	INS	104	KWMTBOMO03629	intron
Bomo_Chr6	13870705	0_40857	DEL	-265	KWMTBOMO03630	intron
Bomo_Chr7	1383966	0_43003	DEL	-1138	KWMTBOMO03770	intron
Bomo_Chr7	4928053	0_45065	DEL	-469	KWMTBOMO03859	intron
Bomo_Chr7	4933581	0_45068	DEL	-120	KWMTBOMO03859	intron
Bomo_Chr7	4940624	177_55993	DEL	-249	KWMTBOMO03859	intron
Bomo_Chr7	4936978	5_45724	DEL	-297	KWMTBOMO03859	intron
Bomo_Chr8	1047125	29_62310	INS	90	KWMTBOMO04251	intron
Bomo_Chr8	1053785	29_62317	DEL	-207	KWMTBOMO04251	intron
Bomo_Chr8	1048589	4_54138	INS	334	KWMTBOMO04251	intron
Bomo_Chr8	1048664	4_54139	DEL	-119	KWMTBOMO04251	intron
Bomo_Chr8	1049138	4_54140	DEL	-97	KWMTBOMO04251	intron
Bomo_Chr8	4339332	97_53522	DEL	-301	KWMTBOMO04358	intron
Bomo_Chr8	4379287	21_49803	DEL	-1377	KWMTBOMO04361	intron
Bomo_Chr8	4388116	21_49809	INS	269	KWMTBOMO04361	intron
Bomo_Chr8	4394817	21_49811	DEL	-698	KWMTBOMO04361	intron
Bomo_Chr8	4384376	61_57564	DEL	-280	KWMTBOMO04361	intron
Bomo_Chr8	6577435	4_57602	INS	234	KWMTBOMO04430	intron
Bomo_Chr8	8267618	0_54976	DEL	-160	KWMTBOMO04503	intron
Bomo_Chr8	8287246	506_107891	DEL	-1128	KWMTBOMO04505	intron
Bomo_Chr8	8291821	509_102646	DEL	-51	KWMTBOMO04505	intron
Bomo_Chr8	8298456	509_102649	DEL	-419	KWMTBOMO04505	intron
Bomo_Chr8	8321120	361_60421	INS	74	KWMTBOMO04507	intron
Bomo_Chr8	8310289	506_107904	DEL	-304	KWMTBOMO04507	intron
Bomo_Chr8	8314591	506_107910	DEL	-523	KWMTBOMO04507	intron
Bomo_Chr8	11229812	207_62775	INS	183	KWMTBOMO04633	intron
Bomo_Chr8	11238611	506_110759	DEL	-1342	KWMTBOMO04633	intron
Bomo_Chr8	11910470	21_53045	INS	350	KWMTBOMO04670	intron
Bomo_Chr8	11906727	2_58482	DEL	-1377	KWMTBOMO04670	intron
Bomo_Chr8	11915821	2_58492	DEL	-184	KWMTBOMO04670	intron
Bomo_Chr9	5440360	26_74221	DEL	-388	KWMTBOMO05010	intron
Bomo_Chr9	6498420	0_62247	INS	252	KWMTBOMO05047	intron
Bomo_Chr9	6508864	7_61859	DEL	-57	KWMTBOMO05047	intron
Bomo_Chr9	6511907	7_61860	INS	60	KWMTBOMO05047	intron
Bomo_Chr9	6590876	6_61312	DEL	-6872	KWMTBOMO05052	intron
Bomo_Chr9	7482264	0_62538	DEL	-364	KWMTBOMO05086	intron
Bomo_Chr9	11160144	0_64067	DEL	-800	KWMTBOMO05211	intron
Bomo_Chr9	11166088	0_64074	DEL	-173	KWMTBOMO05211	intron
Bomo_Chr9	11109397	158_75383	DEL	-1192	KWMTBOMO05211	intron
Bomo_Chr9	11108616	168_78223	DEL	-386	KWMTBOMO05211	intron
Bomo_Chr9	11113726	196_39659	INS	119	KWMTBOMO05211	intron
Bomo_Chr9	11122696	196_39666	INS	243	KWMTBOMO05211	intron
Bomo_Chr9	11120256	506_127266	DEL	-211	KWMTBOMO05211	intron
Bomo_Chr9	11126317	506_127273	DEL	-221	KWMTBOMO05211	intron
Bomo_Chr10	3387331	44_79741	DEL	-104	KWMTBOMO05488	intron
Bomo_Chr10	4234115	40_73330	DEL	-311	KWMTBOMO05526	intron
Bomo_Chr10	4238012	507_123893	DEL	-182	KWMTBOMO05526	intron
Bomo_Chr10	4249483	69_79601	DEL	-61	KWMTBOMO05526	intron
Bomo_Chr10	4252716	69_79606	INS	88	KWMTBOMO05526	intron
Bomo_Chr10	4257309	69_79609	INS	124	KWMTBOMO05526	intron
Bomo_Chr10	8566709	0_71682	DEL	-1303	KWMTBOMO05706	intron
Bomo_Chr10	8559012	1_98922	DEL	-5176	KWMTBOMO05706	intron
Bomo_Chr10	8899273	122_74367	INS	118	KWMTBOMO05728	intron
Bomo_Chr10	8900555	163_80195	DEL	-248	KWMTBOMO05728	intron
Bomo_Chr10	8948706	0_71782	DEL	-1285	KWMTBOMO05731	intron
Bomo_Chr10	9272817	48_76794	DEL	-144	KWMTBOMO05747	intron
Bomo_Chr10	17022088	27_72399	INS	997	KWMTBOMO06045	intron
Bomo_Chr11	2468141	5_79000	DEL	-509	KWMTBOMO06210	intron
Bomo_Chr11	8699245	0_80178	DEL	-1305	KWMTBOMO06486	intron
Bomo_Chr11	10105938	362_102587	INS	64	KWMTBOMO06541	intron
Bomo_Chr11	10118186	1_111120	DEL	-353	KWMTBOMO06542	intron
Bomo_Chr11	10124065	123_77666	DEL	-317	KWMTBOMO06542	intron
Bomo_Chr11	10132563	241_89436	DEL	-155	KWMTBOMO06542	intron
Bomo_Chr11	16069013	506_166616	INS	97	KWMTBOMO06822	intron
Bomo_Chr12	8847026	54_84391	DEL	-5149	KWMTBOMO07237	intron
Bomo_Chr12	8970790	0_89459	DEL	-324	KWMTBOMO07243	intron
Bomo_Chr12	8974060	0_89463	INS	59	KWMTBOMO07243	intron
Bomo_Chr12	8989384	0_89471	INS	418	KWMTBOMO07244	intron
Bomo_Chr12	9013971	430_97857	INS	321	KWMTBOMO07246	intron
Bomo_Chr12	9014894	507_159554	DEL	-268	KWMTBOMO07246	intron
Bomo_Chr12	9044384	430_97872	DEL	-1373	KWMTBOMO07248	intron
Bomo_Chr12	9053063	506_180079	DEL	-436	KWMTBOMO07248	intron
Bomo_Chr12	9104731	507_159621	DEL	-85	KWMTBOMO07249	intron
Bomo_Chr12	9112236	506_180140	DEL	-1036	KWMTBOMO07250	intron
Bomo_Chr12	9122331	42_101553	DEL	-63	KWMTBOMO07251	intron
Bomo_Chr12	9123153	430_97919	INS	85	KWMTBOMO07251	intron
Bomo_Chr12	10696847	2_94009	DEL	-5468	KWMTBOMO07331	intron
Bomo_Chr12	10704312	2_94012	DEL	-1285	KWMTBOMO07331	intron
Bomo_Chr12	10710106	506_181450	INS	163	KWMTBOMO07331	intron
Bomo_Chr12	17412045	105_114835	DEL	-114	KWMTBOMO07556	intron
Bomo_Chr12	17418807	154_116348	DEL	-5759	KWMTBOMO07556	intron
Bomo_Chr13	1810909	150_95683	INS	161	KWMTBOMO07619	intron
Bomo_Chr13	1810758	80_124561	DEL	-155	KWMTBOMO07619	intron
Bomo_Chr13	1825521	12_108999	DEL	-332	KWMTBOMO07620	intron
Bomo_Chr13	1817148	8_121936	DEL	-458	KWMTBOMO07620	intron
Bomo_Chr13	2209442	266_94844	DEL	-2412	KWMTBOMO07630	intron
Bomo_Chr13	11313769	21_90200	DEL	-741	KWMTBOMO07969	intron
Bomo_Chr13	11317765	21_90207	DEL	-1257	KWMTBOMO07969	intron
Bomo_Chr13	17507667	28_94397	DEL	-116	KWMTBOMO08141	intron
Bomo_Chr13	17509224	28_94398	DEL	-1236	KWMTBOMO08141	intron
Bomo_Chr13	17511718	28_94399	DEL	-459	KWMTBOMO08141	intron
Bomo_Chr13	17571617	0_102627	DEL	-50	KWMTBOMO08144	intron
Bomo_Chr13	17568894	154_126805	DEL	-2390	KWMTBOMO08144	intron
Bomo_Chr13	17571364	154_126806	DEL	-326	KWMTBOMO08144	intron
Bomo_Chr13	17589615	28_94416	DEL	-260	KWMTBOMO08145	intron
Bomo_Chr13	17595169	28_94417	DEL	-2721	KWMTBOMO08145	intron
Bomo_Chr14	5685074	163_118611	INS	144	KWMTBOMO08330	intron
Bomo_Chr14	8349696	0_107083	INS	256	KWMTBOMO08412	intron
Bomo_Chr14	8362836	343_102805	DEL	-82	KWMTBOMO08412	intron
Bomo_Chr14	8375669	4_115410	DEL	-2291	KWMTBOMO08412	intron
Bomo_Chr14	8380931	4_115414	INS	51	KWMTBOMO08412	intron
Bomo_Chr14	8372992	508_169032	DEL	-297	KWMTBOMO08412	intron
Bomo_Chr15	230662	5_111991	DEL	-432	KWMTBOMO08576	intron
Bomo_Chr15	244842	5_111996	DEL	-498	KWMTBOMO08576	intron
Bomo_Chr15	5499951	406_120455	DEL	-648	KWMTBOMO08800	intron
Bomo_Chr15	5502098	45_117225	DEL	-3436	KWMTBOMO08800	intron
Bomo_Chr15	8988678	0_113618	DEL	-85	KWMTBOMO08968	intron
Bomo_Chr15	8999981	162_122583	DEL	-282	KWMTBOMO08968	intron
Bomo_Chr15	9008941	162_122586	DEL	-244	KWMTBOMO08968	intron
Bomo_Chr15	8992858	506_227203	INS	110	KWMTBOMO08968	intron
Bomo_Chr15	8995838	506_227207	DEL	-473	KWMTBOMO08968	intron
Bomo_Chr15	9039907	162_122602	INS	260	KWMTBOMO08971	intron
Bomo_Chr15	9132022	29_133873	DEL	-709	KWMTBOMO08977	intron
Bomo_Chr15	9135158	29_133878	DEL	-528	KWMTBOMO08977	intron
Bomo_Chr15	9170902	157_115446	DEL	-4860	KWMTBOMO08981	intron
Bomo_Chr15	9170601	506_227334	DEL	-5480	KWMTBOMO08981	intron
Bomo_Chr15	10516737	7_118143	DEL	-1561	KWMTBOMO09050	intron
Bomo_Chr15	10527687	75_108365	INS	160	KWMTBOMO09050	intron
Bomo_Chr15	10525813	99_121128	DEL	-74	KWMTBOMO09050	intron
Bomo_Chr15	14908380	31_117197	INS	77	KWMTBOMO09272	intron
Bomo_Chr15	14904725	38_113140	INS	63	KWMTBOMO09272	intron
Bomo_Chr15	14924252	2_121735	DEL	-280	KWMTBOMO09273	intron
Bomo_Chr15	18104887	51_123594	DEL	-971	KWMTBOMO09360	intron
Bomo_Chr15	18117670	46_113244	INS	436	KWMTBOMO09362	intron
Bomo_Chr15	18118222	46_113247	DEL	-164	KWMTBOMO09362	intron
Bomo_Chr15	18135070	1_158049	INS	334	KWMTBOMO09363	intron
Bomo_Chr15	18174571	2_123811	DEL	-1139	KWMTBOMO09364	intron
Bomo_Chr15	18321063	271_130495	DEL	-922	KWMTBOMO09369	intron
Bomo_Chr15	18326346	506_236943	DEL	-271	KWMTBOMO09369	intron
Bomo_Chr15	18320759	60_111312	INS	58	KWMTBOMO09369	intron
Bomo_Chr16	5675937	85_71920	DEL	-313	KWMTBOMO09621	intron
Bomo_Chr16	5691245	102_130326	DEL	-3834	KWMTBOMO09623	intron
Bomo_Chr16	8089646	0_122139	DEL	-141	KWMTBOMO09721	intron
Bomo_Chr16	9468658	507_218776	DEL	-2949	KWMTBOMO09795	intron
Bomo_Chr16	9497647	506_247845	INS	67	KWMTBOMO09796	intron
Bomo_Chr16	9496896	509_226981	INS	337	KWMTBOMO09796	intron
Bomo_Chr16	10393354	507_219587	INS	141	KWMTBOMO09854	intron
Bomo_Chr17	2079272	21_111944	DEL	-669	KWMTBOMO10085	intron
Bomo_Chr17	2257952	2_133677	DEL	-629	KWMTBOMO10098	intron
Bomo_Chr17	4276011	266_126957	DEL	-438	KWMTBOMO10196	intron
Bomo_Chr17	4277446	44_149446	DEL	-260	KWMTBOMO10196	intron
Bomo_Chr17	5332774	0_127805	DEL	-981	KWMTBOMO10231	intron
Bomo_Chr17	5333243	203_144851	DEL	-275	KWMTBOMO10231	intron
Bomo_Chr17	5311998	23_126436	DEL	-377	KWMTBOMO10231	intron
Bomo_Chr17	5309747	266_127593	INS	93	KWMTBOMO10231	intron
Bomo_Chr17	5319130	506_257293	DEL	-281	KWMTBOMO10231	intron
Bomo_Chr17	5485426	1_171937	INS	410	KWMTBOMO10235	intron
Bomo_Chr17	6230794	102_137811	INS	695	KWMTBOMO10261	intron
Bomo_Chr17	7746880	1_173052	DEL	-1171	KWMTBOMO10329	intron
Bomo_Chr17	7762148	266_129082	DEL	-203	KWMTBOMO10329	intron
Bomo_Chr17	7920619	266_129153	DEL	-1308	KWMTBOMO10342	intron
Bomo_Chr17	7927413	266_129156	DEL	-471	KWMTBOMO10342	intron
Bomo_Chr17	7950248	38_126612	DEL	-140	KWMTBOMO10343	intron
Bomo_Chr17	7948641	508_206778	DEL	-314	KWMTBOMO10343	intron
Bomo_Chr17	7965685	24_130146	DEL	-75	KWMTBOMO10345	intron
Bomo_Chr17	8023707	266_129208	DEL	-134	KWMTBOMO10350	intron
Bomo_Chr17	8028859	266_129214	DEL	-215	KWMTBOMO10350	intron
Bomo_Chr17	8408278	153_111189	DEL	-184	KWMTBOMO10359	intron
Bomo_Chr18	7370150	506_276068	DEL	-239	KWMTBOMO10926	intron
Bomo_Chr18	8222219	36_156210	DEL	-280	KWMTBOMO10958	intron
Bomo_Chr18	8219519	506_276646	DEL	-397	KWMTBOMO10958	intron
Bomo_Chr18	10681728	47_127203	INS	101	KWMTBOMO11038	intron
Bomo_Chr18	10678249	7_151372	DEL	-449	KWMTBOMO11038	intron
Bomo_Chr19	47371	343_137736	INS	266	KWMTBOMO11173	intron
Bomo_Chr19	62202	343_137744	DEL	-280	KWMTBOMO11175	intron
Bomo_Chr19	70738	343_137749	DEL	-90	KWMTBOMO11175	intron
Bomo_Chr19	5036805	343_141283	INS	120	KWMTBOMO11414	intron
Bomo_Chr19	5039067	343_141285	INS	136	KWMTBOMO11414	intron
Bomo_Chr19	5030176	41_149752	DEL	-75	KWMTBOMO11414	intron
Bomo_Chr19	5032547	41_149754	INS	65	KWMTBOMO11414	intron
Bomo_Chr19	5027054	506_288079	DEL	-389	KWMTBOMO11414	intron
Bomo_Chr19	5044181	343_141287	DEL	-327	KWMTBOMO11415	intron
Bomo_Chr19	7193268	343_142689	INS	431	KWMTBOMO11499	intron
Bomo_Chr19	7193397	343_142690	DEL	-124	KWMTBOMO11499	intron
Bomo_Chr19	7192866	506_289750	INS	135	KWMTBOMO11499	intron
Bomo_Chr19	8604098	5_149000	INS	70	KWMTBOMO11568	intron
Bomo_Chr19	8605623	5_149001	DEL	-317	KWMTBOMO11568	intron
Bomo_Chr19	9269540	38_143456	DEL	-200	KWMTBOMO11583	intron
Bomo_Chr19	10984585	140_181391	DEL	-286	KWMTBOMO11666	intron
Bomo_Chr19	10985225	140_181393	INS	148	KWMTBOMO11666	intron
Bomo_Chr19	10990599	140_181399	DEL	-68	KWMTBOMO11666	intron
Bomo_Chr19	10991319	140_181400	DEL	-442	KWMTBOMO11666	intron
Bomo_Chr19	10989068	343_144878	DEL	-123	KWMTBOMO11666	intron
Bomo_Chr19	10992974	508_235294	INS	219	KWMTBOMO11666	intron
Bomo_Chr19	14462978	29_176396	DEL	-119	KWMTBOMO11773	intron
Bomo_Chr19	14471715	29_176404	DEL	-225	KWMTBOMO11773	intron
Bomo_Chr20	270544	73_152406	DEL	-257	KWMTBOMO11799	intron
Bomo_Chr20	2141454	218_146046	INS	473	KWMTBOMO11855	intron
Bomo_Chr21	1605680	1_209065	DEL	-446	KWMTBOMO12370	intron
Bomo_Chr21	2147305	246_176398	DEL	-227	KWMTBOMO12396	intron
Bomo_Chr21	2189548	114_175199	DEL	-236	KWMTBOMO12398	intron
Bomo_Chr21	2197096	78_155800	DEL	-1432	KWMTBOMO12398	intron
Bomo_Chr21	2263415	1_209275	DEL	-2423	KWMTBOMO12401	intron
Bomo_Chr21	2277248	1_209283	DEL	-302	KWMTBOMO12403	intron
Bomo_Chr21	4550361	506_310111	DEL	-412	KWMTBOMO12468	intron
Bomo_Chr21	4564730	506_310127	DEL	-458	KWMTBOMO12469	intron
Bomo_Chr21	4567428	78_157145	DEL	-1432	KWMTBOMO12469	intron
Bomo_Chr21	4584613	37_170628	INS	75	KWMTBOMO12473	intron
Bomo_Chr21	4646215	37_170675	INS	177	KWMTBOMO12479	intron
Bomo_Chr21	4677331	37_170689	DEL	-270	KWMTBOMO12479	intron
Bomo_Chr21	4663519	506_310219	DEL	-7319	KWMTBOMO12479	intron
Bomo_Chr21	4691484	6_158946	INS	305	KWMTBOMO12479	intron
Bomo_Chr21	4646535	76_179913	DEL	-5495	KWMTBOMO12479	intron
Bomo_Chr21	13358974	218_161387	DEL	-87	KWMTBOMO12723	intron
Bomo_Chr21	13364640	52_173912	DEL	-241	KWMTBOMO12723	intron
Bomo_Chr21	13363203	65_170183	DEL	-498	KWMTBOMO12723	intron
Bomo_Chr21	13864183	102_172966	DEL	-665	KWMTBOMO12752	intron
Bomo_Chr21	13873450	12_186850	INS	50	KWMTBOMO12752	intron
Bomo_Chr22	2941225	507_293398	DEL	-339	KWMTBOMO12878	intron
Bomo_Chr22	2957052	507_293411	DEL	-69	KWMTBOMO12878	intron
Bomo_Chr22	2960240	508_264482	INS	93	KWMTBOMO12878	intron
Bomo_Chr22	2971866	509_303955	DEL	-212	KWMTBOMO12878	intron
Bomo_Chr22	2988235	0_162275	DEL	-5233	KWMTBOMO12879	intron
Bomo_Chr22	2988079	506_322426	DEL	-9957	KWMTBOMO12879	intron
Bomo_Chr22	2982946	507_293435	DEL	-91	KWMTBOMO12879	intron
Bomo_Chr22	5172538	6_166571	DEL	-395	KWMTBOMO12955	intron
Bomo_Chr22	9010558	1_222310	DEL	-1311	KWMTBOMO13134	intron
Bomo_Chr22	9019521	1_222317	DEL	-240	KWMTBOMO13134	intron
Bomo_Chr23	7426532	506_342351	INS	85	KWMTBOMO13711	intron
Bomo_Chr23	7437774	70_168999	DEL	-279	KWMTBOMO13712	intron
Bomo_Chr23	7488783	226_170948	DEL	-476	KWMTBOMO13716	intron
Bomo_Chr23	7473819	70_169011	DEL	-633	KWMTBOMO13716	intron
Bomo_Chr23	7727728	507_312616	DEL	-473	KWMTBOMO13730	intron
Bomo_Chr23	8198820	82_201449	INS	418	KWMTBOMO13747	intron
Bomo_Chr23	8204175	345_172110	DEL	-1315	KWMTBOMO13748	intron
Bomo_Chr23	8214470	6_177401	INS	453	KWMTBOMO13748	intron
Bomo_Chr23	8918587	3_199796	DEL	-132	KWMTBOMO13777	intron
Bomo_Chr23	8919006	3_199797	INS	244	KWMTBOMO13777	intron
Bomo_Chr23	8927959	355_219623	DEL	-74	KWMTBOMO13777	intron
Bomo_Chr23	11293143	281_180934	INS	407	KWMTBOMO13856	intron
Bomo_Chr23	11299899	4_193962	DEL	-466	KWMTBOMO13856	intron
Bomo_Chr23	21179222	42_206159	INS	227	KWMTBOMO14238	intron
Bomo_Chr23	21181616	506_352718	INS	62	KWMTBOMO14238	intron
Bomo_Chr24	3526292	508_295105	DEL	-136	KWMTBOMO14361	intron
Bomo_Chr24	15382211	506_368843	DEL	-111	KWMTBOMO14799	intron
Bomo_Chr24	15380002	507_337481	DEL	-365	KWMTBOMO14799	intron
Bomo_Chr25	5812151	510_346798	DEL	-3868	KWMTBOMO15146	intron
Bomo_Chr25	9675520	163_218772	DEL	-9302	KWMTBOMO15341	intron
Bomo_Chr25	9701199	5_198892	DEL	-1327	KWMTBOMO15342	intron
Bomo_Chr25	9705084	5_198894	DEL	-4587	KWMTBOMO15342	intron
Bomo_Chr25	11809664	207_219305	DEL	-1008	KWMTBOMO15406	intron
Bomo_Chr27	6623021	2_223007	DEL	-77	KWMTBOMO16029	intron
Bomo_Chr27	6642473	2_223025	INS	213	KWMTBOMO16029	intron
Bomo_Chr27	6600957	3_238080	DEL	-216	KWMTBOMO16029	intron
Bomo_Chr27	6607195	3_238083	DEL	-277	KWMTBOMO16029	intron
Bomo_Chr27	6609119	3_238084	DEL	-293	KWMTBOMO16029	intron
Bomo_Chr27	6609497	3_238085	INS	70	KWMTBOMO16029	intron
Bomo_Chr27	8599896	506_407327	DEL	-230	KWMTBOMO16082	intron
Bomo_Chr28	5122331	242_132660	DEL	-216	KWMTBOMO16310	intron
Bomo_Chr28	5128275	508_343278	DEL	-188	KWMTBOMO16311	intron
Bomo_Chr28	5126038	510_382052	DEL	-106	KWMTBOMO16311	intron
Bomo_Chr11	4058343	48_83977	DEL	-218	KWMTBOMO06290	intron
Bomo_Chr9	7519475	508_100780	INS	203	KWMTBOMO05086	intron
Bomo_Chr9	7520263	508_100781	DEL	-458	KWMTBOMO05086	intron
Bomo_Chr23	21208081	74_174985	INS	96	KWMTBOMO14238	intron
Bomo_Chr4	10506353	0_23170	INS	499	KWMTBOMO02023	intron
Bomo_Chr1	9163031	507_5543	DEL	-417	KWMTBOMO00289	intron
Bomo_Chr4	10515213	50_23909	DEL	-4395	KWMTBOMO02023	intron
Bomo_Chr7	12057690	509_93039	DEL	-95	KWMTBOMO04135	intron
Bomo_Chr5	1100121	0_26623	INS	237	KWMTBOMO02396	intron
Bomo_Chr13	2160536	4_102146	INS	504	KWMTBOMO07630	intron
Bomo_Chr13	2159624	154_118147	DEL	-439	KWMTBOMO07630	intron
Bomo_Chr1	16787923	107_4264	DEL	-105	KWMTBOMO00566	intron
Bomo_Chr12	9099401	5_92152	DEL	-448	KWMTBOMO07249	intron
Bomo_Chr1	16777104	124_4090	DEL	-103	KWMTBOMO00566	intron
Bomo_Chr23	21206235	78_181800	DEL	-2256	KWMTBOMO14238	intron
Bomo_Chr4	10555178	2_23185	INS	5106	KWMTBOMO02023	intron
Bomo_Chr22	5191606	117_169370	DEL	-647	KWMTBOMO12955	intron
Bomo_Chr6	2883910	38_35920	INS	334	KWMTBOMO03275	intron
Bomo_Chr17	2232072	111_141878	DEL	-448	KWMTBOMO10096	intron
Bomo_Chr1	20001105	506_13398	INS	76	KWMTBOMO00643	intron
Bomo_Chr5	6588090	10_31063	DEL	-3885	KWMTBOMO02604	intron
Bomo_Chr12	9093878	430_97900	DEL	-103	KWMTBOMO07249	intron
Bomo_Chr1	5036968	281_2552	INS	70	KWMTBOMO00160	intron
Bomo_Chr4	10506606	0_23171	DEL	-226	KWMTBOMO02023	intron
Bomo_Chr1	13389225	72_1758	INS	415	KWMTBOMO00458	intron
Bomo_Chr15	18036601	0_117802	INS	2530	KWMTBOMO09357	intron
Bomo_Chr9	7513401	508_100767	DEL	-190	KWMTBOMO05086	intron
Bomo_Chr5	1090182	4_29394	DEL	-2394	KWMTBOMO02396	intron
Bomo_Chr17	2083842	21_111947	DEL	-1088	KWMTBOMO10085	intron
Bomo_Chr1	16771485	0_4021	INS	207	KWMTBOMO00566	intron
Bomo_Chr22	5220228	117_169374	DEL	-866	KWMTBOMO12955	intron
Bomo_Chr9	7521084	509_116803	INS	299	KWMTBOMO05086	intron
Bomo_Chr1	10593019	85_2922	DEL	-1293	KWMTBOMO00353	intron
Bomo_Chr1	14842301	38_3786	DEL	-349	KWMTBOMO00513	intron
Bomo_Chr23	7455935	508_280962	DEL	-238	KWMTBOMO13715	intron
Bomo_Chr9	7504370	82_72619	DEL	-113	KWMTBOMO05086	intron
Bomo_Chr14	5672718	3_118393	DEL	-126	KWMTBOMO08330	intron
Bomo_Chr4	10555290	0_23181	DEL	-97	KWMTBOMO02023	intron
Bomo_Chr22	5239351	506_324660	DEL	-468	KWMTBOMO12955	intron
Bomo_Chr4	10522458	508_36301	INS	571	KWMTBOMO02023	intron
Bomo_Chr5	1095471	4_29396	DEL	-12017	KWMTBOMO02396	intron
Bomo_Chr15	18121376	87_97429	DEL	-131	KWMTBOMO09362	intron
Bomo_Chr4	10521350	506_48249	DEL	-379	KWMTBOMO02023	intron
Bomo_Chr12	17435567	16_100707	DEL	-1232	KWMTBOMO07558	intron
Bomo_Chr12	9101949	5_92154	DEL	-226	KWMTBOMO07249	intron
Bomo_Chr9	11095936	168_78214	INS	190	KWMTBOMO05210	intron
Bomo_Chr1	3153050	4_1163	DEL	-407	KWMTBOMO00103	intron
Bomo_Chr9	11091444	168_78211	INS	56	KWMTBOMO05210	intron
Bomo_Chr21	2275667	1_209281	INS	275	KWMTBOMO12403	intron
Bomo_Chr1	16782257	124_4093	DEL	-415	KWMTBOMO00566	intron
Bomo_Chr9	11092695	168_78213	DEL	-381	KWMTBOMO05210	intron
Bomo_Chr8	6229341	4_57407	DEL	-156	KWMTBOMO04405	intron
Bomo_Chr17	2232575	111_141879	INS	104	KWMTBOMO10096	intron
Bomo_Chr1	16777276	124_4091	DEL	-559	KWMTBOMO00566	intron
Bomo_Chr1	9197542	0_2284	INS	174	KWMTBOMO00289	intron
Bomo_Chr17	2083842	72_133054	DEL	-3435	KWMTBOMO10085	intron
Bomo_Chr1	14845079	509_8690	INS	235	KWMTBOMO00513	intron
Bomo_Chr21	2146046	98_166706	DEL	-69	KWMTBOMO12396	intron
Bomo_Chr15	18046285	3_132743	DEL	-6947	KWMTBOMO09357	intron
Bomo_Chr6	6892916	4_41009	INS	169	KWMTBOMO03391	intron
Bomo_Chr14	5678665	3_118400	DEL	-258	KWMTBOMO08330	intron
Bomo_Chr22	5206097	126_154737	DEL	-373	KWMTBOMO12955	intron
Bomo_Chr1	16770014	0_4020	INS	571	KWMTBOMO00566	intron
Bomo_Chr1	9188966	0_2280	INS	220	KWMTBOMO00289	intron
Bomo_Chr4	10529413	50_23913	INS	355	KWMTBOMO02023	intron
Bomo_Chr22	5204814	126_154736	DEL	-734	KWMTBOMO12955	intron
Bomo_Chr7	12056997	45_52403	DEL	-273	KWMTBOMO04135	intron
Bomo_Chr9	7515414	508_100772	INS	999	KWMTBOMO05086	intron
Bomo_Chr28	5137412	0_210031	DEL	-5189	KWMTBOMO16312	intron
Bomo_Chr22	5210902	357_199646	DEL	-227	KWMTBOMO12955	intron
Bomo_Chr17	2231895	266_125774	INS	63	KWMTBOMO10096	intron
Bomo_Chr4	10516560	0_23173	INS	252	KWMTBOMO02023	intron
Bomo_Chr9	7514144	508_100768	INS	281	KWMTBOMO05086	intron
Bomo_Chr12	9100960	5_92153	INS	191	KWMTBOMO07249	intron
Bomo_Chr5	1090182	4_29392	DEL	-17306	KWMTBOMO02396	intron
Bomo_Chr7	12055821	266_48891	INS	73	KWMTBOMO04135	intron
Bomo_Chr9	6620172	4_66325	INS	257	KWMTBOMO05052	intron
Bomo_Chr5	1090182	4_29391	DEL	-4004	KWMTBOMO02396	intron
Bomo_Chr1	9195260	509_5699	INS	56	KWMTBOMO00289	intron
Bomo_Chr4	10524946	50_23912	INS	110	KWMTBOMO02023	intron
Bomo_Chr1	9199568	0_2288	DEL	-1905	KWMTBOMO00289	intron
Bomo_Chr17	2229355	50_133444	INS	192	KWMTBOMO10096	intron
Bomo_Chr9	7491716	509_116761	DEL	-6298	KWMTBOMO05086	intron
Bomo_Chr12	9097536	5_92151	INS	64	KWMTBOMO07249	intron
Bomo_Chr9	2022937	21_55780	DEL	-7157	KWMTBOMO04937	intron
Bomo_Chr22	5199423	126_154733	DEL	-232	KWMTBOMO12955	intron
Bomo_Chr6	2881992	36_40870	DEL	-420	KWMTBOMO03275	intron
Bomo_Chr28	5134262	157_221653	DEL	-995	KWMTBOMO16312	intron
Bomo_Chr9	7506825	508_100764	INS	263	KWMTBOMO05086	intron
Bomo_Chr9	6614847	3_71179	DEL	-2774	KWMTBOMO05052	intron
Bomo_Chr17	2086784	72_133057	DEL	-496	KWMTBOMO10085	intron
Bomo_Chr12	9090765	5_92149	DEL	-496	KWMTBOMO07249	intron
Bomo_Chr1	16746474	2_4487	DEL	-1292	KWMTBOMO00566	intron
Bomo_Chr11	4062171	2_80597	DEL	-83	KWMTBOMO06290	intron
Bomo_Chr1	10589593	509_6383	DEL	-68	KWMTBOMO00353	intron
Bomo_Chr15	18141568	1_158053	INS	451	KWMTBOMO09363	intron
Bomo_Chr1	3164766	163_1623	DEL	-362	KWMTBOMO00103	upstream
Bomo_Chr1	5597111	150_2756	DEL	-253	KWMTBOMO00175	upstream
Bomo_Chr1	5662367	150_2768	DEL	-672	KWMTBOMO00178	upstream
Bomo_Chr1	5665399	506_4294	INS	281	KWMTBOMO00178	upstream
Bomo_Chr1	5656719	266_2525	INS	390	KWMTBOMO00179	downstream
Bomo_Chr1	5705458	150_2780	DEL	-637	KWMTBOMO00180	upstream
Bomo_Chr1	6148797	107_1996	DEL	-316	KWMTBOMO00191	downstream
Bomo_Chr1	6164288	150_2934	DEL	-692	KWMTBOMO00193	downstream
Bomo_Chr1	6170798	150_2938	DEL	-300	KWMTBOMO00193	upstream
Bomo_Chr1	6172010	150_2939	INS	161	KWMTBOMO00193	upstream
Bomo_Chr1	6180194	150_2940	DEL	-266	KWMTBOMO00196	upstream
Bomo_Chr1	6203567	150_2949	INS	85	KWMTBOMO00196	downstream
Bomo_Chr1	6203567	150_2949	INS	85	KWMTBOMO00197	upstream
Bomo_Chr1	6215335	506_4623	DEL	-1479	KWMTBOMO00197	downstream
Bomo_Chr1	6364903	150_3009	DEL	-1309	KWMTBOMO00204	downstream
Bomo_Chr1	6387459	150_3022	INS	114	KWMTBOMO00204	upstream
Bomo_Chr1	6388589	150_3023	INS	198	KWMTBOMO00204	upstream
Bomo_Chr1	6388770	150_3024	DEL	-119	KWMTBOMO00204	upstream
Bomo_Chr1	6363314	506_4699	DEL	-204	KWMTBOMO00204	downstream
Bomo_Chr1	6416284	150_3033	INS	62	KWMTBOMO00206	upstream
Bomo_Chr1	6419744	150_3034	DEL	-4308	KWMTBOMO00207	downstream
Bomo_Chr1	6825989	36_2046	DEL	-279	KWMTBOMO00214	downstream
Bomo_Chr1	7941236	0_2066	DEL	-77	KWMTBOMO00234	downstream
Bomo_Chr1	8311285	32_2516	DEL	-70	KWMTBOMO00244	upstream
Bomo_Chr1	8298473	35_2685	INS	238	KWMTBOMO00244	downstream
Bomo_Chr1	9343646	506_6593	INS	256	KWMTBOMO00294	upstream
Bomo_Chr1	9409373	29_2845	DEL	-10125	KWMTBOMO00299	upstream
Bomo_Chr1	9409381	29_2847	DEL	-6891	KWMTBOMO00299	upstream
Bomo_Chr1	9417900	29_2849	DEL	-1589	KWMTBOMO00299	upstream
Bomo_Chr1	9778211	62_2488	INS	213	KWMTBOMO00315	downstream
Bomo_Chr1	9778211	62_2488	INS	213	KWMTBOMO00316	downstream
Bomo_Chr1	10315948	150_4248	DEL	-1367	KWMTBOMO00338	upstream
Bomo_Chr1	10359866	150_4260	DEL	-280	KWMTBOMO00340	downstream
Bomo_Chr1	10359866	150_4260	DEL	-280	KWMTBOMO00341	upstream
Bomo_Chr1	10581923	281_3771	INS	224	KWMTBOMO00352	upstream
Bomo_Chr1	10581923	281_3771	INS	224	KWMTBOMO00353	upstream
Bomo_Chr1	11752326	4_3252	DEL	-422	KWMTBOMO00398	upstream
Bomo_Chr1	12584459	47_2180	DEL	-3360	KWMTBOMO00430	downstream
Bomo_Chr1	12687392	14_3333	DEL	-270	KWMTBOMO00433	downstream
Bomo_Chr1	12687392	14_3333	DEL	-270	KWMTBOMO00434	downstream
Bomo_Chr1	12874918	2_3479	DEL	-729	KWMTBOMO00436	downstream
Bomo_Chr1	12877763	38_3300	DEL	-1185	KWMTBOMO00436	downstream
Bomo_Chr1	13384940	506_8972	DEL	-265	KWMTBOMO00458	downstream
Bomo_Chr1	13386631	506_8973	INS	305	KWMTBOMO00458	downstream
Bomo_Chr1	13395223	72_1760	DEL	-246	KWMTBOMO00458	upstream
Bomo_Chr1	13397587	72_1761	INS	118	KWMTBOMO00458	upstream
Bomo_Chr1	13407295	72_1771	DEL	-1081	KWMTBOMO00459	downstream
Bomo_Chr1	15618132	52_4279	INS	77	KWMTBOMO00534	upstream
Bomo_Chr1	15635752	52_4287	INS	383	KWMTBOMO00535	upstream
Bomo_Chr1	15638059	52_4289	DEL	-310	KWMTBOMO00535	upstream
Bomo_Chr1	15669137	6_3507	DEL	-225	KWMTBOMO00535	downstream
Bomo_Chr1	15725527	46_4117	INS	306	KWMTBOMO00536	upstream
Bomo_Chr1	15724347	506_10490	INS	52	KWMTBOMO00536	upstream
Bomo_Chr1	15669137	6_3507	DEL	-225	KWMTBOMO00536	downstream
Bomo_Chr1	16173069	41_4344	DEL	-253	KWMTBOMO00546	upstream
Bomo_Chr1	16221858	0_3876	DEL	-51	KWMTBOMO00548	downstream
Bomo_Chr1	16221064	506_10766	DEL	-1914	KWMTBOMO00548	downstream
Bomo_Chr1	16797892	123_3928	DEL	-626	KWMTBOMO00566	downstream
Bomo_Chr1	20508627	48_5790	INS	366	KWMTBOMO00660	downstream
Bomo_Chr1	20508415	8_6773	INS	63	KWMTBOMO00660	downstream
Bomo_Chr3	5667665	272_14029	DEL	-5640	KWMTBOMO01230	upstream
Bomo_Chr3	5670491	272_14030	DEL	-2813	KWMTBOMO01230	upstream
Bomo_Chr3	5667664	74_12626	DEL	-1759	KWMTBOMO01230	upstream
Bomo_Chr3	5699013	507_25230	DEL	-906	KWMTBOMO01231	upstream
Bomo_Chr3	12865034	34_16783	INS	89	KWMTBOMO01525	downstream
Bomo_Chr3	12933277	507_31835	DEL	-164	KWMTBOMO01530	upstream
Bomo_Chr3	12926085	78_18139	DEL	-126	KWMTBOMO01530	downstream
Bomo_Chr3	12926984	78_18140	DEL	-114	KWMTBOMO01530	downstream
Bomo_Chr3	12937124	287_16624	DEL	-980	KWMTBOMO01531	upstream
Bomo_Chr3	12937124	287_16624	DEL	-980	KWMTBOMO01532	upstream
Bomo_Chr3	12952522	4_19333	DEL	-2570	KWMTBOMO01532	downstream
Bomo_Chr4	556031	7_20519	DEL	-1550	KWMTBOMO01628	downstream
Bomo_Chr4	573669	212_19570	INS	301	KWMTBOMO01629	upstream
Bomo_Chr4	7129448	338_26414	DEL	-78	KWMTBOMO01869	upstream
Bomo_Chr4	7130038	390_26628	DEL	-156	KWMTBOMO01869	upstream
Bomo_Chr4	7133888	351_27464	DEL	-2685	KWMTBOMO01870	downstream
Bomo_Chr4	7375003	38_21850	DEL	-1029	KWMTBOMO01886	downstream
Bomo_Chr4	7377385	38_21852	DEL	-121	KWMTBOMO01886	downstream
Bomo_Chr4	10499168	0_23163	INS	282	KWMTBOMO02023	upstream
Bomo_Chr5	48657	8_34717	DEL	-632	KWMTBOMO02351	upstream
Bomo_Chr5	66059	0_26309	DEL	-14224	KWMTBOMO02352	upstream
Bomo_Chr5	62512	8_34720	DEL	-21230	KWMTBOMO02352	upstream
Bomo_Chr5	62512	8_34721	DEL	-19345	KWMTBOMO02352	upstream
Bomo_Chr5	62512	8_34720	DEL	-21230	KWMTBOMO02353	upstream
Bomo_Chr5	62512	8_34721	DEL	-19345	KWMTBOMO02353	upstream
Bomo_Chr5	82441	8_34722	DEL	-1301	KWMTBOMO02353	upstream
Bomo_Chr5	96213	38_26213	INS	444	KWMTBOMO02354	downstream
Bomo_Chr5	105030	38_26215	DEL	-1190	KWMTBOMO02354	upstream
Bomo_Chr5	117995	0_26313	DEL	-1342	KWMTBOMO02357	upstream
Bomo_Chr5	116118	8_34737	DEL	-3219	KWMTBOMO02357	upstream
Bomo_Chr5	1086573	4_29389	DEL	-485	KWMTBOMO02395	upstream
Bomo_Chr5	1109253	506_56594	DEL	-454	KWMTBOMO02396	upstream
Bomo_Chr5	1086573	4_29389	DEL	-485	KWMTBOMO02397	upstream
Bomo_Chr5	1095471	4_29396	DEL	-12017	KWMTBOMO02397	downstream
Bomo_Chr5	1127797	367_31307	DEL	-97	KWMTBOMO02399	upstream
Bomo_Chr5	1126107	4_29406	DEL	-55	KWMTBOMO02399	upstream
Bomo_Chr5	1114918	506_56603	DEL	-6899	KWMTBOMO02399	downstream
Bomo_Chr5	1113160	507_49431	DEL	-8657	KWMTBOMO02399	downstream
Bomo_Chr5	1127797	367_31307	DEL	-97	KWMTBOMO02400	upstream
Bomo_Chr5	1126107	4_29406	DEL	-55	KWMTBOMO02400	upstream
Bomo_Chr5	1125364	506_56614	DEL	-223	KWMTBOMO02400	upstream
Bomo_Chr5	6556994	506_61421	DEL	-309	KWMTBOMO02603	downstream
Bomo_Chr5	6556994	506_61421	DEL	-309	KWMTBOMO02604	downstream
Bomo_Chr5	7916089	285_33668	DEL	-4820	KWMTBOMO02650	downstream
Bomo_Chr5	12382912	0_31123	INS	96	KWMTBOMO02843	upstream
Bomo_Chr5	12402038	22_26520	DEL	-3781	KWMTBOMO02843	downstream
Bomo_Chr5	12381352	65_34565	DEL	-3810	KWMTBOMO02843	upstream
Bomo_Chr5	12738556	281_36664	DEL	-581	KWMTBOMO02854	downstream
Bomo_Chr5	12744093	78_32257	DEL	-982	KWMTBOMO02854	upstream
Bomo_Chr5	12744093	78_32257	DEL	-982	KWMTBOMO02855	upstream
Bomo_Chr5	12757993	507_58813	DEL	-8738	KWMTBOMO02856	upstream
Bomo_Chr5	14169178	126_30755	DEL	-4516	KWMTBOMO02938	upstream
Bomo_Chr5	14190266	281_37590	DEL	-277	KWMTBOMO02938	downstream
Bomo_Chr6	408571	509_67181	DEL	-1442	KWMTBOMO03155	upstream
Bomo_Chr6	454312	0_34369	INS	560	KWMTBOMO03156	downstream
Bomo_Chr6	452848	148_37857	INS	272	KWMTBOMO03156	downstream
Bomo_Chr6	456406	148_37860	DEL	-281	KWMTBOMO03156	downstream
Bomo_Chr6	809336	3_39998	DEL	-1220	KWMTBOMO03174	downstream
Bomo_Chr6	797568	508_57904	DEL	-180	KWMTBOMO03174	upstream
Bomo_Chr6	798155	508_57906	DEL	-57	KWMTBOMO03174	upstream
Bomo_Chr6	2167995	45_37801	INS	327	KWMTBOMO03231	upstream
Bomo_Chr6	2169130	45_37802	DEL	-248	KWMTBOMO03231	upstream
Bomo_Chr6	2152795	76_36554	INS	121	KWMTBOMO03231	downstream
Bomo_Chr6	2173624	38_35609	DEL	-107	KWMTBOMO03232	downstream
Bomo_Chr6	2167995	45_37801	INS	327	KWMTBOMO03232	upstream
Bomo_Chr6	6878265	106_32946	INS	204	KWMTBOMO03391	upstream
Bomo_Chr6	6875405	4_40994	DEL	-1310	KWMTBOMO03391	upstream
Bomo_Chr6	6878951	4_40995	DEL	-123	KWMTBOMO03391	upstream
Bomo_Chr6	6879455	4_40996	INS	118	KWMTBOMO03391	upstream
Bomo_Chr6	6880511	4_40998	INS	167	KWMTBOMO03391	upstream
Bomo_Chr6	7686743	10_40222	DEL	-5177	KWMTBOMO03428	upstream
Bomo_Chr6	7713620	508_62974	INS	981	KWMTBOMO03429	upstream
Bomo_Chr6	7713386	508_62976	DEL	-52	KWMTBOMO03429	upstream
Bomo_Chr6	7713623	508_62977	INS	1833	KWMTBOMO03429	upstream
Bomo_Chr6	7733168	507_70288	DEL	-267	KWMTBOMO03432	downstream
Bomo_Chr6	13890292	46_42676	DEL	-415	KWMTBOMO03630	upstream
Bomo_Chr7	1386966	150_45244	DEL	-224	KWMTBOMO03770	downstream
Bomo_Chr7	1389574	285_48829	DEL	-193	KWMTBOMO03770	downstream
Bomo_Chr7	3300878	48_49012	DEL	-5802	KWMTBOMO03822	upstream
Bomo_Chr7	3300878	48_49012	DEL	-5802	KWMTBOMO03823	downstream
Bomo_Chr7	3300878	48_49012	DEL	-5802	KWMTBOMO03824	downstream
Bomo_Chr7	12050898	45_52397	DEL	-271	KWMTBOMO04135	upstream
Bomo_Chr8	1026366	37_56765	DEL	-279	KWMTBOMO04250	downstream
Bomo_Chr8	1044529	29_62309	INS	113	KWMTBOMO04251	downstream
Bomo_Chr8	4336721	288_60883	DEL	-567	KWMTBOMO04358	downstream
Bomo_Chr8	4333729	97_53518	DEL	-1237	KWMTBOMO04358	downstream
Bomo_Chr8	4338307	97_53521	DEL	-172	KWMTBOMO04358	downstream
Bomo_Chr8	4405406	3_61012	INS	117	KWMTBOMO04361	upstream
Bomo_Chr8	6738848	506_106517	DEL	-4713	KWMTBOMO04441	upstream
Bomo_Chr8	6738848	506_106517	DEL	-4713	KWMTBOMO04442	upstream
Bomo_Chr8	8282682	506_107889	DEL	-852	KWMTBOMO04503	upstream
Bomo_Chr8	8287246	506_107891	DEL	-1128	KWMTBOMO04503	upstream
Bomo_Chr8	8282682	506_107889	DEL	-852	KWMTBOMO04504	upstream
Bomo_Chr8	8287246	506_107891	DEL	-1128	KWMTBOMO04504	downstream
Bomo_Chr8	8282682	506_107889	DEL	-852	KWMTBOMO04505	upstream
Bomo_Chr8	11223098	22_50997	DEL	-77	KWMTBOMO04633	upstream
Bomo_Chr8	11242775	506_110765	DEL	-1368	KWMTBOMO04633	downstream
Bomo_Chr8	11242280	507_100905	DEL	-128	KWMTBOMO04633	downstream
Bomo_Chr8	11902766	2_58473	DEL	-692	KWMTBOMO04670	upstream
Bomo_Chr8	11915821	2_58492	DEL	-184	KWMTBOMO04671	downstream
Bomo_Chr8	11915821	2_58492	DEL	-184	KWMTBOMO04672	upstream
Bomo_Chr9	1835311	506_118106	INS	142	KWMTBOMO04927	downstream
Bomo_Chr9	6328056	117_63437	DEL	-122	KWMTBOMO05039	upstream
Bomo_Chr9	6327512	26_74646	INS	91	KWMTBOMO05039	upstream
Bomo_Chr9	6537734	29_75149	INS	62	KWMTBOMO05047	upstream
Bomo_Chr9	6539677	3_71157	DEL	-68	KWMTBOMO05047	upstream
Bomo_Chr9	6537734	29_75149	INS	62	KWMTBOMO05049	downstream
Bomo_Chr9	6539677	3_71157	DEL	-68	KWMTBOMO05049	downstream
Bomo_Chr9	6587543	6_61306	DEL	-334	KWMTBOMO05051	downstream
Bomo_Chr9	6587543	6_61306	DEL	-334	KWMTBOMO05052	downstream
Bomo_Chr9	6632302	6_61342	DEL	-11563	KWMTBOMO05052	upstream
Bomo_Chr9	7022703	44_71764	DEL	-4800	KWMTBOMO05066	upstream
Bomo_Chr9	7527245	127_52398	DEL	-7475	KWMTBOMO05086	upstream
Bomo_Chr9	7527246	2_64935	DEL	-5228	KWMTBOMO05086	upstream
Bomo_Chr9	7527246	506_124016	DEL	-10594	KWMTBOMO05086	upstream
Bomo_Chr9	7525014	508_100786	INS	95	KWMTBOMO05086	upstream
Bomo_Chr9	11173146	0_64078	INS	157	KWMTBOMO05211	upstream
Bomo_Chr9	11095936	168_78214	INS	190	KWMTBOMO05211	downstream
Bomo_Chr9	11698411	124_63044	DEL	-1533	KWMTBOMO05235	upstream
Bomo_Chr9	11706164	124_63046	DEL	-175	KWMTBOMO05235	downstream
Bomo_Chr9	11707229	124_63048	DEL	-219	KWMTBOMO05235	downstream
Bomo_Chr9	11695160	72_67192	DEL	-1177	KWMTBOMO05235	upstream
Bomo_Chr10	2994480	40_72655	DEL	-1582	KWMTBOMO05472	upstream
Bomo_Chr10	3395259	117_69861	DEL	-340	KWMTBOMO05488	downstream
Bomo_Chr10	3379839	51_72677	DEL	-206	KWMTBOMO05488	upstream
Bomo_Chr10	4223539	0_69894	DEL	-844	KWMTBOMO05524	upstream
Bomo_Chr10	4228680	69_79583	DEL	-194	KWMTBOMO05524	downstream
Bomo_Chr10	4223539	0_69894	DEL	-844	KWMTBOMO05525	downstream
Bomo_Chr10	4228680	69_79583	DEL	-194	KWMTBOMO05525	upstream
Bomo_Chr10	4265503	506_137823	DEL	-9572	KWMTBOMO05526	upstream
Bomo_Chr10	4265503	507_123928	DEL	-3119	KWMTBOMO05526	upstream
Bomo_Chr10	4228680	69_79583	DEL	-194	KWMTBOMO05526	downstream
Bomo_Chr10	8219291	34_71405	INS	117	KWMTBOMO05687	upstream
Bomo_Chr10	8574151	0_71686	DEL	-18512	KWMTBOMO05706	downstream
Bomo_Chr10	8574152	0_71687	DEL	-5423	KWMTBOMO05706	downstream
Bomo_Chr10	8906161	122_74373	DEL	-1445	KWMTBOMO05728	upstream
Bomo_Chr10	8909065	122_74376	INS	346	KWMTBOMO05728	upstream
Bomo_Chr10	8948706	0_71782	DEL	-1285	KWMTBOMO05730	downstream
Bomo_Chr10	8955139	506_141955	DEL	-5265	KWMTBOMO05731	downstream
Bomo_Chr10	9288818	4_76957	DEL	-1367	KWMTBOMO05747	upstream
Bomo_Chr11	2482112	0_77261	DEL	-439	KWMTBOMO06210	upstream
Bomo_Chr11	4048420	38_76454	DEL	-170	KWMTBOMO06290	upstream
Bomo_Chr11	8677717	52_86690	DEL	-1727	KWMTBOMO06484	downstream
Bomo_Chr11	8677717	52_86690	DEL	-1727	KWMTBOMO06485	upstream
Bomo_Chr11	16060167	158_98251	DEL	-251	KWMTBOMO06822	upstream
Bomo_Chr11	16072839	506_166618	DEL	-388	KWMTBOMO06822	downstream
Bomo_Chr11	16072839	506_166618	DEL	-388	KWMTBOMO06823	downstream
Bomo_Chr11	16112784	7_86384	DEL	-1160	KWMTBOMO06823	upstream
Bomo_Chr12	6602086	0_88537	DEL	-1632	KWMTBOMO07152	downstream
Bomo_Chr12	8855708	54_84394	DEL	-1295	KWMTBOMO07237	upstream
Bomo_Chr12	8963352	0_89454	DEL	-713	KWMTBOMO07242	upstream
Bomo_Chr12	8963352	0_89454	DEL	-713	KWMTBOMO07243	upstream
Bomo_Chr12	8992141	506_180022	DEL	-1125	KWMTBOMO07244	downstream
Bomo_Chr12	9025186	430_97860	INS	100	KWMTBOMO07246	upstream
Bomo_Chr12	9030242	430_97863	DEL	-440	KWMTBOMO07248	downstream
Bomo_Chr12	9033195	430_97865	INS	155	KWMTBOMO07248	downstream
Bomo_Chr12	9122331	42_101553	DEL	-63	KWMTBOMO07250	upstream
Bomo_Chr12	9123153	430_97919	INS	85	KWMTBOMO07250	upstream
Bomo_Chr12	9104731	507_159621	DEL	-85	KWMTBOMO07250	downstream
Bomo_Chr12	10267266	0_89925	DEL	-5194	KWMTBOMO07305	downstream
Bomo_Chr12	10267266	1_121526	DEL	-5470	KWMTBOMO07305	downstream
Bomo_Chr12	10257945	7_96415	DEL	-478	KWMTBOMO07305	upstream
Bomo_Chr12	10260986	7_96417	INS	452	KWMTBOMO07305	upstream
Bomo_Chr12	10642082	21_81831	DEL	-14051	KWMTBOMO07324	upstream
Bomo_Chr12	10642081	2_93990	DEL	-6963	KWMTBOMO07324	upstream
Bomo_Chr12	10642081	2_93990	DEL	-6963	KWMTBOMO07325	downstream
Bomo_Chr12	10642082	21_81831	DEL	-14051	KWMTBOMO07326	upstream
Bomo_Chr12	10649781	21_81832	DEL	-6352	KWMTBOMO07326	upstream
Bomo_Chr12	10674939	2_93996	DEL	-857	KWMTBOMO07327	upstream
Bomo_Chr12	10674939	2_93996	DEL	-857	KWMTBOMO07328	upstream
Bomo_Chr12	10674939	2_93996	DEL	-857	KWMTBOMO07329	downstream
Bomo_Chr12	10686326	506_181440	DEL	-4783	KWMTBOMO07329	upstream
Bomo_Chr12	10696847	2_94009	DEL	-5468	KWMTBOMO07330	downstream
Bomo_Chr12	10686326	506_181440	DEL	-4783	KWMTBOMO07330	upstream
Bomo_Chr12	10686326	506_181440	DEL	-4783	KWMTBOMO07331	upstream
Bomo_Chr12	11261966	506_181881	INS	1292	KWMTBOMO07362	downstream
Bomo_Chr12	11393620	20_116763	INS	315	KWMTBOMO07369	upstream
Bomo_Chr12	11383605	2_94275	DEL	-1495	KWMTBOMO07369	downstream
Bomo_Chr12	17431006	506_188691	INS	1148	KWMTBOMO07556	downstream
Bomo_Chr12	17431652	72_99612	DEL	-394	KWMTBOMO07556	downstream
Bomo_Chr12	17418807	154_116348	DEL	-5759	KWMTBOMO07557	upstream
Bomo_Chr12	17431006	506_188691	INS	1148	KWMTBOMO07557	downstream
Bomo_Chr12	17431652	72_99612	DEL	-394	KWMTBOMO07557	downstream
Bomo_Chr12	17431006	506_188691	INS	1148	KWMTBOMO07558	upstream
Bomo_Chr12	17431652	72_99612	DEL	-394	KWMTBOMO07558	upstream
Bomo_Chr12	17435567	16_100707	DEL	-1232	KWMTBOMO07559	downstream
Bomo_Chr12	17445541	0_93716	DEL	-3920	KWMTBOMO07560	downstream
Bomo_Chr12	17435567	16_100707	DEL	-1232	KWMTBOMO07560	upstream
Bomo_Chr13	1817148	8_121936	DEL	-458	KWMTBOMO07619	upstream
Bomo_Chr13	1810909	150_95683	INS	161	KWMTBOMO07620	upstream
Bomo_Chr13	1810758	80_124561	DEL	-155	KWMTBOMO07620	upstream
Bomo_Chr13	2220312	0_94867	INS	867	KWMTBOMO07630	downstream
Bomo_Chr13	2219762	2_98559	DEL	-1217	KWMTBOMO07630	downstream
Bomo_Chr13	17489009	28_94388	DEL	-192	KWMTBOMO08140	upstream
Bomo_Chr13	17495659	351_123654	DEL	-69	KWMTBOMO08140	downstream
Bomo_Chr13	17495659	351_123654	DEL	-69	KWMTBOMO08141	downstream
Bomo_Chr13	17554145	28_94408	DEL	-2892	KWMTBOMO08143	upstream
Bomo_Chr13	17546075	506_206300	DEL	-165	KWMTBOMO08143	downstream
Bomo_Chr13	17554145	28_94408	DEL	-2892	KWMTBOMO08144	upstream
Bomo_Chr13	17583885	28_94415	INS	214	KWMTBOMO08144	downstream
Bomo_Chr13	17583885	28_94415	INS	214	KWMTBOMO08145	upstream
Bomo_Chr14	367264	41_105305	DEL	-2387	KWMTBOMO08169	downstream
Bomo_Chr14	5689168	43_109261	INS	479	KWMTBOMO08330	downstream
Bomo_Chr15	223014	136_112734	DEL	-128	KWMTBOMO08576	upstream
Bomo_Chr15	5493346	45_117218	DEL	-1053	KWMTBOMO08798	downstream
Bomo_Chr15	5482035	506_223923	DEL	-88	KWMTBOMO08798	upstream
Bomo_Chr15	5499951	406_120455	DEL	-648	KWMTBOMO08799	upstream
Bomo_Chr15	5493346	45_117218	DEL	-1053	KWMTBOMO08799	downstream
Bomo_Chr15	5502098	45_117225	DEL	-3436	KWMTBOMO08799	upstream
Bomo_Chr15	5493346	45_117218	DEL	-1053	KWMTBOMO08800	upstream
Bomo_Chr15	8951298	346_114105	DEL	-699	KWMTBOMO08967	downstream
Bomo_Chr15	9013910	87_93776	DEL	-112	KWMTBOMO08968	downstream
Bomo_Chr15	9039907	162_122602	INS	260	KWMTBOMO08970	upstream
Bomo_Chr15	9043818	162_122604	DEL	-216	KWMTBOMO08970	upstream
Bomo_Chr15	9043818	162_122604	DEL	-216	KWMTBOMO08971	upstream
Bomo_Chr15	9039907	162_122602	INS	260	KWMTBOMO08972	downstream
Bomo_Chr15	9043818	162_122604	DEL	-216	KWMTBOMO08972	upstream
Bomo_Chr15	9165753	29_133886	DEL	-646	KWMTBOMO08980	downstream
Bomo_Chr15	9166998	29_133887	DEL	-642	KWMTBOMO08980	downstream
Bomo_Chr15	9165753	29_133886	DEL	-646	KWMTBOMO08981	downstream
Bomo_Chr15	9166998	29_133887	DEL	-642	KWMTBOMO08981	downstream
Bomo_Chr15	10531693	7_118161	INS	63	KWMTBOMO09050	downstream
Bomo_Chr15	14910044	31_117204	DEL	-813	KWMTBOMO09272	upstream
Bomo_Chr15	18071667	510_210529	INS	996	KWMTBOMO09357	upstream
Bomo_Chr15	18071667	510_210529	INS	996	KWMTBOMO09359	upstream
Bomo_Chr15	18095910	506_236794	DEL	-4355	KWMTBOMO09360	downstream
Bomo_Chr15	18107300	507_209543	DEL	-418	KWMTBOMO09360	upstream
Bomo_Chr15	18095907	508_188019	DEL	-6700	KWMTBOMO09360	downstream
Bomo_Chr15	18117670	46_113244	INS	436	KWMTBOMO09361	downstream
Bomo_Chr15	18118222	46_113247	DEL	-164	KWMTBOMO09361	downstream
Bomo_Chr15	18107300	507_209543	DEL	-418	KWMTBOMO09361	upstream
Bomo_Chr15	18104887	51_123594	DEL	-971	KWMTBOMO09361	upstream
Bomo_Chr15	18124115	506_236823	DEL	-3087	KWMTBOMO09362	upstream
Bomo_Chr15	18161726	0_117820	DEL	-332	KWMTBOMO09363	upstream
Bomo_Chr15	18124115	506_236823	DEL	-3087	KWMTBOMO09363	downstream
Bomo_Chr15	18170645	9_119991	INS	972	KWMTBOMO09364	upstream
Bomo_Chr15	18337085	0_117831	DEL	-6526	KWMTBOMO09369	upstream
Bomo_Chr15	18337085	29_138920	DEL	-6530	KWMTBOMO09369	upstream
Bomo_Chr15	18337085	0_117831	DEL	-6526	KWMTBOMO09370	downstream
Bomo_Chr15	18337085	29_138920	DEL	-6530	KWMTBOMO09370	downstream
Bomo_Chr16	1958301	509_219756	DEL	-6992	KWMTBOMO09474	downstream
Bomo_Chr16	5664005	33_122368	DEL	-5633	KWMTBOMO09619	upstream
Bomo_Chr16	5675937	85_71920	DEL	-313	KWMTBOMO09619	downstream
Bomo_Chr16	5664005	33_122368	DEL	-5633	KWMTBOMO09620	downstream
Bomo_Chr16	5675937	85_71920	DEL	-313	KWMTBOMO09620	upstream
Bomo_Chr16	5664005	33_122368	DEL	-5633	KWMTBOMO09621	upstream
Bomo_Chr16	5682321	85_71921	DEL	-667	KWMTBOMO09621	downstream
Bomo_Chr16	5691245	102_130326	DEL	-3834	KWMTBOMO09622	downstream
Bomo_Chr16	5682321	85_71921	DEL	-667	KWMTBOMO09622	upstream
Bomo_Chr16	5689006	85_71928	INS	291	KWMTBOMO09622	downstream
Bomo_Chr16	5689006	85_71928	INS	291	KWMTBOMO09623	downstream
Bomo_Chr16	8095919	1_163730	DEL	-165	KWMTBOMO09721	upstream
Bomo_Chr16	9475769	507_218784	DEL	-10209	KWMTBOMO09795	downstream
Bomo_Chr16	9504059	262_142641	INS	283	KWMTBOMO09796	downstream
Bomo_Chr16	9475769	507_218784	DEL	-10209	KWMTBOMO09796	upstream
Bomo_Chr16	9501940	507_218793	DEL	-949	KWMTBOMO09796	downstream
Bomo_Chr16	9504464	132_98501	INS	66	KWMTBOMO09797	upstream
Bomo_Chr16	9504059	262_142641	INS	283	KWMTBOMO09797	upstream
Bomo_Chr16	9497647	506_247845	INS	67	KWMTBOMO09797	downstream
Bomo_Chr16	9501940	507_218793	DEL	-949	KWMTBOMO09797	upstream
Bomo_Chr16	9496896	509_226981	INS	337	KWMTBOMO09797	downstream
Bomo_Chr16	10524823	508_197865	INS	87	KWMTBOMO09859	upstream
Bomo_Chr17	2220213	41_130028	DEL	-280	KWMTBOMO10095	downstream
Bomo_Chr17	2261556	33_128386	INS	83	KWMTBOMO10098	downstream
Bomo_Chr17	2252348	50_133457	DEL	-418	KWMTBOMO10098	upstream
Bomo_Chr17	4273192	266_126956	INS	308	KWMTBOMO10196	upstream
Bomo_Chr17	4269007	44_149442	DEL	-321	KWMTBOMO10196	upstream
Bomo_Chr17	4270075	44_149444	INS	345	KWMTBOMO10196	upstream
Bomo_Chr17	5303004	36_144867	DEL	-280	KWMTBOMO10231	upstream
Bomo_Chr17	5432963	0_127830	DEL	-3020	KWMTBOMO10235	upstream
Bomo_Chr17	7826384	266_129117	DEL	-109	KWMTBOMO10335	downstream
Bomo_Chr17	7856116	266_129124	DEL	-417	KWMTBOMO10338	upstream
Bomo_Chr17	7917163	266_129149	INS	491	KWMTBOMO10341	upstream
Bomo_Chr17	7917163	266_129149	INS	491	KWMTBOMO10342	downstream
Bomo_Chr17	7939231	266_129166	DEL	-2401	KWMTBOMO10342	upstream
Bomo_Chr17	7936173	506_259678	DEL	-206	KWMTBOMO10342	upstream
Bomo_Chr17	7956199	172_134777	DEL	-126	KWMTBOMO10343	upstream
Bomo_Chr17	7945259	266_129168	DEL	-1291	KWMTBOMO10343	downstream
Bomo_Chr17	8034320	24_130203	DEL	-3297	KWMTBOMO10350	upstream
Bomo_Chr17	8353944	266_129422	INS	89	KWMTBOMO10357	upstream
Bomo_Chr17	8399783	153_111185	DEL	-216	KWMTBOMO10358	upstream
Bomo_Chr17	8399783	153_111185	DEL	-216	KWMTBOMO10359	upstream
Bomo_Chr17	10395155	44_152229	DEL	-338	KWMTBOMO10405	downstream
Bomo_Chr17	10395155	44_152229	DEL	-338	KWMTBOMO10406	downstream
Bomo_Chr17	10425131	44_152247	DEL	-290	KWMTBOMO10409	upstream
Bomo_Chr17	10431305	44_152252	INS	176	KWMTBOMO10409	downstream
Bomo_Chr17	10426659	506_262260	INS	98	KWMTBOMO10409	upstream
Bomo_Chr18	6326052	2_144964	DEL	-419	KWMTBOMO10904	upstream
Bomo_Chr18	6326725	2_144965	INS	260	KWMTBOMO10904	upstream
Bomo_Chr18	6320934	342_148394	DEL	-1333	KWMTBOMO10904	downstream
Bomo_Chr18	6332628	0_136240	DEL	-222	KWMTBOMO10905	downstream
Bomo_Chr18	6326052	2_144964	DEL	-419	KWMTBOMO10905	upstream
Bomo_Chr18	6326725	2_144965	INS	260	KWMTBOMO10905	upstream
Bomo_Chr18	6330144	2_144969	INS	106	KWMTBOMO10905	downstream
Bomo_Chr18	7379292	506_276076	INS	184	KWMTBOMO10926	upstream
Bomo_Chr18	7390912	348_146990	DEL	-502	KWMTBOMO10927	downstream
Bomo_Chr18	7384394	348_146987	DEL	-2359	KWMTBOMO10928	upstream
Bomo_Chr18	7390912	348_146990	DEL	-502	KWMTBOMO10928	downstream
Bomo_Chr18	8249147	35_174404	DEL	-2606	KWMTBOMO10958	upstream
Bomo_Chr18	10691607	109_129691	DEL	-1206	KWMTBOMO11038	downstream
Bomo_Chr18	13525842	172_147244	DEL	-2940	KWMTBOMO11119	upstream
Bomo_Chr19	50285	343_137738	DEL	-1298	KWMTBOMO11173	upstream
Bomo_Chr19	51807	343_137740	DEL	-1179	KWMTBOMO11173	upstream
Bomo_Chr19	73056	343_137750	DEL	-133	KWMTBOMO11175	downstream
Bomo_Chr19	76735	506_283926	INS	68	KWMTBOMO11175	downstream
Bomo_Chr19	2224397	0_142060	DEL	-64	KWMTBOMO11270	downstream
Bomo_Chr19	5044181	343_141287	DEL	-327	KWMTBOMO11414	upstream
Bomo_Chr19	5039067	343_141285	INS	136	KWMTBOMO11415	upstream
Bomo_Chr19	7198462	32_168473	DEL	-260	KWMTBOMO11499	downstream
Bomo_Chr19	7273896	35_183375	DEL	-281	KWMTBOMO11501	upstream
Bomo_Chr19	9268148	38_143455	DEL	-213	KWMTBOMO11583	downstream
Bomo_Chr19	10027177	91_146957	DEL	-133	KWMTBOMO11613	downstream
Bomo_Chr19	10027507	91_146958	DEL	-1122	KWMTBOMO11613	downstream
Bomo_Chr19	10033512	343_144294	INS	63	KWMTBOMO11614	downstream
Bomo_Chr19	10036841	507_261310	DEL	-316	KWMTBOMO11614	downstream
Bomo_Chr19	10027177	91_146957	DEL	-133	KWMTBOMO11614	upstream
Bomo_Chr19	10027507	91_146958	DEL	-1122	KWMTBOMO11614	upstream
Bomo_Chr19	10036841	507_261310	DEL	-316	KWMTBOMO11615	upstream
Bomo_Chr19	10027507	91_146958	DEL	-1122	KWMTBOMO11615	downstream
Bomo_Chr19	10979085	140_181388	INS	400	KWMTBOMO11666	downstream
Bomo_Chr19	10998499	140_181410	DEL	-3007	KWMTBOMO11666	upstream
Bomo_Chr20	284255	507_265853	INS	108	KWMTBOMO11799	downstream
Bomo_Chr20	284761	507_265854	DEL	-1096	KWMTBOMO11799	downstream
Bomo_Chr20	284255	507_265853	INS	108	KWMTBOMO11800	upstream
Bomo_Chr20	284761	507_265854	DEL	-1096	KWMTBOMO11800	upstream
Bomo_Chr20	298073	0_148049	DEL	-2099	KWMTBOMO11801	upstream
Bomo_Chr20	298073	0_148049	DEL	-2099	KWMTBOMO11802	upstream
Bomo_Chr20	2151374	218_146054	DEL	-179	KWMTBOMO11855	downstream
Bomo_Chr20	2150016	507_267617	DEL	-158	KWMTBOMO11855	downstream
Bomo_Chr20	2151374	218_146054	DEL	-179	KWMTBOMO11856	upstream
Bomo_Chr20	2162185	218_146060	DEL	-280	KWMTBOMO11856	downstream
Bomo_Chr20	2150016	507_267617	DEL	-158	KWMTBOMO11856	upstream
Bomo_Chr21	938602	506_307082	DEL	-245	KWMTBOMO12353	downstream
Bomo_Chr21	1624512	21_141041	DEL	-4058	KWMTBOMO12370	downstream
Bomo_Chr21	1599101	36_177541	INS	175	KWMTBOMO12370	upstream
Bomo_Chr21	2166069	38_153221	DEL	-6334	KWMTBOMO12397	downstream
Bomo_Chr21	2263415	1_209275	DEL	-2423	KWMTBOMO12402	downstream
Bomo_Chr21	2275667	1_209281	INS	275	KWMTBOMO12402	upstream
Bomo_Chr21	2277248	1_209283	DEL	-302	KWMTBOMO12402	upstream
Bomo_Chr21	4545275	511_257790	INS	306	KWMTBOMO12468	downstream
Bomo_Chr21	4570761	124_155216	DEL	-780	KWMTBOMO12469	downstream
Bomo_Chr21	4570761	124_155216	DEL	-780	KWMTBOMO12470	upstream
Bomo_Chr21	4564730	506_310127	DEL	-458	KWMTBOMO12470	downstream
Bomo_Chr21	4567428	78_157145	DEL	-1432	KWMTBOMO12470	downstream
Bomo_Chr21	4570761	124_155216	DEL	-780	KWMTBOMO12471	upstream
Bomo_Chr21	4567428	78_157145	DEL	-1432	KWMTBOMO12471	upstream
Bomo_Chr21	4646215	37_170675	INS	177	KWMTBOMO12478	upstream
Bomo_Chr21	13370081	318_168486	DEL	-153	KWMTBOMO12723	upstream
Bomo_Chr22	2907389	506_322341	DEL	-1082	KWMTBOMO12878	downstream
Bomo_Chr22	9020923	38_163779	INS	421	KWMTBOMO13134	downstream
Bomo_Chr22	8997724	509_308840	DEL	-7242	KWMTBOMO13134	upstream
Bomo_Chr22	9002021	511_272672	DEL	-2944	KWMTBOMO13134	upstream
Bomo_Chr22	9029749	509_308870	DEL	-273	KWMTBOMO13135	downstream
Bomo_Chr23	360360	0_169372	INS	3675	KWMTBOMO13505	upstream
Bomo_Chr23	339571	9_177169	DEL	-5192	KWMTBOMO13505	downstream
Bomo_Chr23	7432308	506_342356	DEL	-649	KWMTBOMO13711	upstream
Bomo_Chr23	7418052	507_312449	DEL	-386	KWMTBOMO13711	downstream
Bomo_Chr23	7432308	506_342356	DEL	-649	KWMTBOMO13712	downstream
Bomo_Chr23	7437774	70_168999	DEL	-279	KWMTBOMO13713	upstream
Bomo_Chr23	7504555	508_280999	DEL	-715	KWMTBOMO13716	upstream
Bomo_Chr23	7503557	509_323614	DEL	-492	KWMTBOMO13716	upstream
Bomo_Chr23	7465260	70_169008	DEL	-567	KWMTBOMO13716	downstream
Bomo_Chr23	7737322	2_188757	DEL	-2553	KWMTBOMO13730	downstream
Bomo_Chr23	8161476	506_342775	DEL	-68	KWMTBOMO13743	upstream
Bomo_Chr23	8152534	509_324028	DEL	-50	KWMTBOMO13743	downstream
Bomo_Chr23	8167398	506_342779	INS	60	KWMTBOMO13744	upstream
Bomo_Chr23	8170427	506_342780	INS	59	KWMTBOMO13744	upstream
Bomo_Chr23	8177564	507_312879	DEL	-93	KWMTBOMO13744	downstream
Bomo_Chr23	8187130	506_342785	DEL	-250	KWMTBOMO13745	upstream
Bomo_Chr23	8177564	507_312879	DEL	-93	KWMTBOMO13745	downstream
Bomo_Chr23	8197017	345_172105	INS	118	KWMTBOMO13746	downstream
Bomo_Chr23	8200132	508_281414	DEL	-530	KWMTBOMO13746	downstream
Bomo_Chr23	8198820	82_201449	INS	418	KWMTBOMO13746	downstream
Bomo_Chr23	8197017	345_172105	INS	118	KWMTBOMO13747	downstream
Bomo_Chr23	8204175	345_172110	DEL	-1315	KWMTBOMO13747	upstream
Bomo_Chr23	8200132	508_281414	DEL	-530	KWMTBOMO13747	upstream
Bomo_Chr23	8197017	345_172105	INS	118	KWMTBOMO13748	upstream
Bomo_Chr23	8200132	508_281414	DEL	-530	KWMTBOMO13748	upstream
Bomo_Chr23	8198820	82_201449	INS	418	KWMTBOMO13748	upstream
Bomo_Chr23	8933838	29_209556	DEL	-276	KWMTBOMO13777	upstream
Bomo_Chr23	8935474	29_209558	DEL	-186	KWMTBOMO13777	upstream
Bomo_Chr23	9259023	136_183112	DEL	-493	KWMTBOMO13791	upstream
Bomo_Chr23	9255473	44_204848	INS	73	KWMTBOMO13791	upstream
Bomo_Chr23	11492235	2_190341	DEL	-376	KWMTBOMO13867	downstream
Bomo_Chr23	11504912	52_189544	DEL	-134	KWMTBOMO13867	upstream
Bomo_Chr23	16159684	4_196319	DEL	-4781	KWMTBOMO14025	downstream
Bomo_Chr23	16183946	7_185205	DEL	-280	KWMTBOMO14026	downstream
Bomo_Chr23	21124521	506_352683	DEL	-363	KWMTBOMO14233	downstream
Bomo_Chr23	21127707	506_352684	INS	133	KWMTBOMO14233	downstream
Bomo_Chr23	21127936	506_352685	DEL	-395	KWMTBOMO14233	downstream
Bomo_Chr23	21115706	508_291686	DEL	-806	KWMTBOMO14233	upstream
Bomo_Chr23	21124521	506_352683	DEL	-363	KWMTBOMO14234	upstream
Bomo_Chr23	21127936	506_352685	DEL	-395	KWMTBOMO14234	downstream
Bomo_Chr23	21131253	507_323692	DEL	-645	KWMTBOMO14234	downstream
Bomo_Chr23	21124521	506_352683	DEL	-363	KWMTBOMO14235	upstream
Bomo_Chr23	21127707	506_352684	INS	133	KWMTBOMO14235	upstream
Bomo_Chr23	21127936	506_352685	DEL	-395	KWMTBOMO14235	upstream
Bomo_Chr23	21131253	507_323692	DEL	-645	KWMTBOMO14235	downstream
Bomo_Chr23	21139109	506_352699	DEL	-2196	KWMTBOMO14236	downstream
Bomo_Chr23	21141476	506_352700	INS	166	KWMTBOMO14236	downstream
Bomo_Chr23	21156570	506_352707	DEL	-4662	KWMTBOMO14236	upstream
Bomo_Chr23	21174394	506_352713	DEL	-214	KWMTBOMO14238	downstream
Bomo_Chr23	21175400	506_352714	DEL	-61	KWMTBOMO14238	downstream
Bomo_Chr24	3525074	280_235055	DEL	-254	KWMTBOMO14361	upstream
Bomo_Chr24	3520723	507_327292	DEL	-348	KWMTBOMO14361	upstream
Bomo_Chr24	7888816	83_173265	DEL	-344	KWMTBOMO14489	downstream
Bomo_Chr24	7888816	83_173265	DEL	-344	KWMTBOMO14490	upstream
Bomo_Chr24	8497567	0_183310	INS	144	KWMTBOMO14502	downstream
Bomo_Chr24	8504908	38_183320	DEL	-1652	KWMTBOMO14502	upstream
Bomo_Chr24	12923465	369_207659	INS	1734	KWMTBOMO14697	downstream
Bomo_Chr24	15309780	2_203395	INS	1489	KWMTBOMO14796	upstream
Bomo_Chr25	5828569	45_204603	INS	73	KWMTBOMO15149	downstream
Bomo_Chr25	5834704	2_207006	DEL	-14008	KWMTBOMO15150	downstream
Bomo_Chr25	5828569	45_204603	INS	73	KWMTBOMO15150	upstream
Bomo_Chr25	5834704	2_207006	DEL	-14008	KWMTBOMO15151	upstream
Bomo_Chr25	5828569	45_204603	INS	73	KWMTBOMO15151	downstream
Bomo_Chr25	5897872	0_190480	INS	170	KWMTBOMO15156	upstream
Bomo_Chr25	5922818	272_175061	DEL	-185	KWMTBOMO15157	downstream
Bomo_Chr25	5909890	9_199220	DEL	-6826	KWMTBOMO15157	upstream
Bomo_Chr25	5922818	272_175061	DEL	-185	KWMTBOMO15158	downstream
Bomo_Chr25	8287554	1_257561	INS	451	KWMTBOMO15272	downstream
Bomo_Chr25	8277855	8_245769	DEL	-82	KWMTBOMO15272	upstream
Bomo_Chr25	8279050	8_245770	DEL	-759	KWMTBOMO15272	upstream
Bomo_Chr25	8282065	8_245771	INS	105	KWMTBOMO15272	upstream
Bomo_Chr25	8282065	8_245771	INS	105	KWMTBOMO15273	upstream
Bomo_Chr25	8767656	6_197348	DEL	-1597	KWMTBOMO15308	downstream
Bomo_Chr25	9675520	163_218772	DEL	-9302	KWMTBOMO15342	upstream
Bomo_Chr25	11790152	0_193207	INS	1306	KWMTBOMO15405	downstream
Bomo_Chr25	11809664	207_219305	DEL	-1008	KWMTBOMO15405	upstream
Bomo_Chr27	8599896	506_407327	DEL	-230	KWMTBOMO16083	upstream
Bomo_Chr28	5128275	508_343278	DEL	-188	KWMTBOMO16310	upstream
Bomo_Chr28	5126038	510_382052	DEL	-106	KWMTBOMO16310	upstream
Bomo_Chr28	5134262	157_221653	DEL	-995	KWMTBOMO16311	upstream
Bomo_Chr28	5122331	242_132660	DEL	-216	KWMTBOMO16311	downstream
Bomo_Chr28	5128275	508_343278	DEL	-188	KWMTBOMO16312	upstream
Bomo_Chr1	–	–	–	–	KWMTBOMO00159	–
Bomo_Chr1	–	–	–	–	KWMTBOMO00176	–
Bomo_Chr1	–	–	–	–	KWMTBOMO00190	–
Bomo_Chr1	–	–	–	–	KWMTBOMO00242	–
Bomo_Chr1	–	–	–	–	KWMTBOMO00290	–
Bomo_Chr1	–	–	–	–	KWMTBOMO00293	–
Bomo_Chr1	–	–	–	–	KWMTBOMO00298	–
Bomo_Chr1	–	–	–	–	KWMTBOMO00300	–
Bomo_Chr1	–	–	–	–	KWMTBOMO00301	–
Bomo_Chr1	–	–	–	–	KWMTBOMO00314	–
Bomo_Chr1	–	–	–	–	KWMTBOMO00319	–
Bomo_Chr1	–	–	–	–	KWMTBOMO00321	–
Bomo_Chr1	–	–	–	–	KWMTBOMO00322	–
Bomo_Chr1	–	–	–	–	KWMTBOMO00460	–
Bomo_Chr1	–	–	–	–	KWMTBOMO00511	–
Bomo_Chr1	–	–	–	–	KWMTBOMO00547	–
Bomo_Chr2	–	–	–	–	KWMTBOMO00902	–
Bomo_Chr2	–	–	–	–	KWMTBOMO00937	–
Bomo_Chr2	–	–	–	–	KWMTBOMO00970	–
Bomo_Chr3	–	–	–	–	KWMTBOMO01324	–
Bomo_Chr4	–	–	–	–	KWMTBOMO02020	–
Bomo_Chr4	–	–	–	–	KWMTBOMO02123	–
Bomo_Chr4	–	–	–	–	KWMTBOMO02124	–
Bomo_Chr4	–	–	–	–	KWMTBOMO02190	–
Bomo_Chr5	–	–	–	–	KWMTBOMO02433	–
Bomo_Chr5	–	–	–	–	KWMTBOMO02792	–
Bomo_Chr6	–	–	–	–	KWMTBOMO03410	–
Bomo_Chr6	–	–	–	–	KWMTBOMO03411	–
Bomo_Chr6	–	–	–	–	KWMTBOMO03642	–
Bomo_Chr7	–	–	–	–	KWMTBOMO03821	–
Bomo_Chr8	–	–	–	–	KWMTBOMO04283	–
Bomo_Chr8	–	–	–	–	KWMTBOMO04284	–
Bomo_Chr8	–	–	–	–	KWMTBOMO04307	–
Bomo_Chr8	–	–	–	–	KWMTBOMO04359	–
Bomo_Chr8	–	–	–	–	KWMTBOMO04360	–
Bomo_Chr8	–	–	–	–	KWMTBOMO04431	–
Bomo_Chr9	–	–	–	–	KWMTBOMO04928	–
Bomo_Chr9	–	–	–	–	KWMTBOMO05040	–
Bomo_Chr10	–	–	–	–	KWMTBOMO05727	–
Bomo_Chr10	–	–	–	–	KWMTBOMO05749	–
Bomo_Chr10	–	–	–	–	KWMTBOMO05953	–
Bomo_Chr11	–	–	–	–	KWMTBOMO06493	–
Bomo_Chr11	–	–	–	–	KWMTBOMO06768	–
Bomo_Chr11	–	–	–	–	KWMTBOMO06829	–
Bomo_Chr12	–	–	–	–	KWMTBOMO07154	–
Bomo_Chr13	–	–	–	–	KWMTBOMO08025	–
Bomo_Chr13	–	–	–	–	KWMTBOMO08026	–
Bomo_Chr15	–	–	–	–	KWMTBOMO08978	–
Bomo_Chr15	–	–	–	–	KWMTBOMO08979	–
Bomo_Chr15	–	–	–	–	KWMTBOMO09368	–
Bomo_Chr15	–	–	–	–	KWMTBOMO09371	–
Bomo_Chr15	–	–	–	–	KWMTBOMO09372	–
Bomo_Chr16	–	–	–	–	KWMTBOMO09475	–
Bomo_Chr17	–	–	–	–	KWMTBOMO10094	–
Bomo_Chr17	–	–	–	–	KWMTBOMO10159	–
Bomo_Chr17	–	–	–	–	KWMTBOMO10241	–
Bomo_Chr17	–	–	–	–	KWMTBOMO10339	–
Bomo_Chr17	–	–	–	–	KWMTBOMO10340	–
Bomo_Chr17	–	–	–	–	KWMTBOMO10356	–
Bomo_Chr17	–	–	–	–	KWMTBOMO10417	–
Bomo_Chr17	–	–	–	–	KWMTBOMO10418	–
Bomo_Chr17	–	–	–	–	KWMTBOMO10639	–
Bomo_Chr18	–	–	–	–	KWMTBOMO10935	–
Bomo_Chr20	–	–	–	–	KWMTBOMO12068	–
Bomo_Chr20	–	–	–	–	KWMTBOMO12069	–
Bomo_Chr21	–	–	–	–	KWMTBOMO12352	–
Bomo_Chr21	–	–	–	–	KWMTBOMO12463	–
Bomo_Chr21	–	–	–	–	KWMTBOMO12477	–
Bomo_Chr21	–	–	–	–	KWMTBOMO12485	–
Bomo_Chr22	–	–	–	–	KWMTBOMO12829	–
Bomo_Chr22	–	–	–	–	KWMTBOMO12944	–
Bomo_Chr22	–	–	–	–	KWMTBOMO12951	–
Bomo_Chr22	–	–	–	–	KWMTBOMO12952	–
Bomo_Chr23	–	–	–	–	KWMTBOMO13709	–
Bomo_Chr23	–	–	–	–	KWMTBOMO13710	–
Bomo_Chr23	–	–	–	–	KWMTBOMO13714	–
Bomo_Chr23	–	–	–	–	KWMTBOMO13853	–
Bomo_Chr23	–	–	–	–	KWMTBOMO13854	–
Bomo_Chr23	–	–	–	–	KWMTBOMO13855	–
Bomo_Chr23	–	–	–	–	KWMTBOMO14019	–
Bomo_Chr23	–	–	–	–	KWMTBOMO14059	–
Bomo_Chr24	–	–	–	–	KWMTBOMO14393	–
Bomo_Chr24	–	–	–	–	KWMTBOMO14394	–
Bomo_Chr24	–	–	–	–	KWMTBOMO14479	–
Bomo_Chr24	–	–	–	–	KWMTBOMO14696	–
Bomo_Chr24	–	–	–	–	KWMTBOMO14763	–
Bomo_Chr24	–	–	–	–	KWMTBOMO14795	–
Bomo_Chr25	–	–	–	–	KWMTBOMO15248	–
Bomo_Chr25	–	–	–	–	KWMTBOMO15275	–
Bomo_Chr25	–	–	–	–	KWMTBOMO15276	–
Bomo_Chr26	–	–	–	–	KWMTBOMO15740	–
Bomo_Chr27	–	–	–	–	KWMTBOMO15854	–
Bomo_Chr27	–	–	–	–	KWMTBOMO16115	–

## Sheet: Supplementary Data 8b
Supplementary Data 8b. Genes and relevant SVs associated with silkworm improvement
Subgroup	Chromosome	Position	SV_ID	SV type	Length (bp)	Gene	Relative location
CHN-I	Bomo_Chr1	19343706	7_8008	DEL	-1461	KWMTBOMO00620	CDS
CHN-I	Bomo_Chr1	679873	3_153	DEL	-127	KWMTBOMO00027	intron
CHN-I	Bomo_Chr1	680328	3_155	DEL	-87	KWMTBOMO00027	intron
CHN-I	Bomo_Chr1	681224	3_157	DEL	-55	KWMTBOMO00027	intron
CHN-I	Bomo_Chr1	684417	3_162	DEL	-345	KWMTBOMO00027	intron
CHN-I	Bomo_Chr1	6704668	6_1728	DEL	-2554	KWMTBOMO00212	intron
CHN-I	Bomo_Chr1	6711632	6_1730	INS	397	KWMTBOMO00212	intron
CHN-I	Bomo_Chr1	6723104	6_1733	INS	483	KWMTBOMO00212	intron
CHN-I	Bomo_Chr1	12072743	2_3247	INS	60	KWMTBOMO00412	intron
CHN-I	Bomo_Chr1	12089968	2_3253	DEL	-159	KWMTBOMO00412	intron
CHN-I	Bomo_Chr1	14538966	22_3190	INS	1702	KWMTBOMO00508	intron
CHN-I	Bomo_Chr1	15802561	1_6206	INS	580	KWMTBOMO00538	intron
CHN-I	Bomo_Chr1	15814671	1_6213	DEL	-58	KWMTBOMO00538	intron
CHN-I	Bomo_Chr1	15865830	0_3783	DEL	-1361	KWMTBOMO00539	intron
CHN-I	Bomo_Chr1	15885522	0_3787	INS	64	KWMTBOMO00539	intron
CHN-I	Bomo_Chr1	15899029	1_6237	INS	1178	KWMTBOMO00539	intron
CHN-I	Bomo_Chr1	16152836	22_3557	INS	1205	KWMTBOMO00546	intron
CHN-I	Bomo_Chr1	16161781	22_3560	DEL	-581	KWMTBOMO00546	intron
CHN-I	Bomo_Chr1	18373246	22_4164	INS	257	KWMTBOMO00605	intron
CHN-I	Bomo_Chr1	18377832	22_4167	INS	82	KWMTBOMO00605	intron
CHN-I	Bomo_Chr1	18425567	3_5140	DEL	-943	KWMTBOMO00605	intron
CHN-I	Bomo_Chr1	19347904	7_8011	INS	201	KWMTBOMO00620	intron
CHN-I	Bomo_Chr1	19299492	2_5414	DEL	-469	KWMTBOMO00620	intron
CHN-I	Bomo_Chr1	19302014	2_5416	DEL	-127	KWMTBOMO00620	intron
CHN-I	Bomo_Chr1	19330933	7_7997	INS	112	KWMTBOMO00620	intron
CHN-I	Bomo_Chr1	19301167	2_5415	INS	111	KWMTBOMO00620	intron
CHN-I	Bomo_Chr1	19366333	6_4636	DEL	-263	KWMTBOMO00620	downstream
CHN-I	Bomo_Chr4	5531295	0_21327	INS	464	KWMTBOMO01815	intron
CHN-I	Bomo_Chr5	6577110	1_42295	INS	4976	KWMTBOMO02604	intron
CHN-I	Bomo_Chr7	8694420	23_47224	INS	88	KWMTBOMO04016	intron
CHN-I	Bomo_Chr7	8697340	25_52294	INS	3837	KWMTBOMO04016	intron
CHN-I	Bomo_Chr7	8675465	8_62795	DEL	-5561	KWMTBOMO04016	intron
CHN-I	Bomo_Chr7	8707580	0_47614	DEL	-59	KWMTBOMO04016	downstream
CHN-I	Bomo_Chr7	8708985	2_49303	DEL	-75	KWMTBOMO04016	downstream
CHN-I	Bomo_Chr7	9214136	25_52666	INS	303	KWMTBOMO04027	intron
CHN-I	Bomo_Chr7	9217165	1_67919	INS	250	KWMTBOMO04027	intron
CHN-I	Bomo_Chr8	1377855	1_72444	DEL	-5523	KWMTBOMO04265	upstream
CHN-I	Bomo_Chr8	2381959	3_59569	INS	280	KWMTBOMO04306	intron
CHN-I	Bomo_Chr8	2385187	3_59574	DEL	-251	KWMTBOMO04306	intron
CHN-I	Bomo_Chr10	14197975	0_74116	DEL	-160	KWMTBOMO05908	intron
CHN-I	Bomo_Chr10	14185233	6_73356	INS	1902	KWMTBOMO05908	intron
CHN-I	Bomo_Chr10	14187585	6_73358	DEL	-4065	KWMTBOMO05908	intron
CHN-I	Bomo_Chr11	6631972	22_72820	INS	261	KWMTBOMO06412	intron
CHN-I	Bomo_Chr11	6633062	8_102689	INS	285	KWMTBOMO06412	intron
CHN-I	Bomo_Chr11	6639994	8_102693	INS	489	KWMTBOMO06412	intron
CHN-I	Bomo_Chr12	10981988	1_121836	INS	131	KWMTBOMO07351	intron
CHN-I	Bomo_Chr12	11942740	10_97863	INS	353	KWMTBOMO07391	intron
CHN-I	Bomo_Chr12	11932418	10_97861	DEL	-591	KWMTBOMO07391	upstream
CHN-I	Bomo_Chr13	2259318	8_122181	INS	349	KWMTBOMO07631	intron
CHN-I	Bomo_Chr13	2265911	7_102366	DEL	-823	KWMTBOMO07631	intron
CHN-I	Bomo_Chr13	2280157	0_94872	INS	1071	KWMTBOMO07631	intron
CHN-I	Bomo_Chr13	2278403	22_88463	INS	335	KWMTBOMO07631	intron
CHN-I	Bomo_Chr13	2261886	3_106688	INS	2059	KWMTBOMO07631	intron
CHN-I	Bomo_Chr13	2259534	2_98580	DEL	-259	KWMTBOMO07631	intron
CHN-I	Bomo_Chr13	2272201	8_122201	DEL	-387	KWMTBOMO07631	intron
CHN-I	Bomo_Chr13	2256248	8_122176	INS	279	KWMTBOMO07631	upstream
CHN-I	Bomo_Chr13	3267115	2_99150	INS	638	KWMTBOMO07656	intron
CHN-I	Bomo_Chr13	3273620	2_99153	INS	4361	KWMTBOMO07656	downstream
CHN-I	Bomo_Chr13	3516839	4_102888	INS	529	KWMTBOMO07663	downstream
CHN-I	Bomo_Chr15	9866390	22_104270	DEL	-434	KWMTBOMO09022	intron
CHN-I	Bomo_Chr15	9868248	22_104272	INS	3118	KWMTBOMO09022	intron
CHN-I	Bomo_Chr15	9872498	22_104277	DEL	-160	KWMTBOMO09022	intron
CHN-I	Bomo_Chr15	9874589	22_104279	DEL	-82	KWMTBOMO09022	intron
CHN-I	Bomo_Chr15	9867869	9_115941	INS	235	KWMTBOMO09022	intron
CHN-I	Bomo_Chr15	9947704	22_104310	INS	4608	KWMTBOMO09028	upstream
CHN-I	Bomo_Chr15	11483183	2_120029	DEL	-94	KWMTBOMO09111	intron
CHN-I	Bomo_Chr15	11485008	2_120032	DEL	-55	KWMTBOMO09111	intron
CHN-I	Bomo_Chr15	11475506	2_120025	DEL	-4613	KWMTBOMO09111	intron
CHN-I	Bomo_Chr15	11534282	2_120039	DEL	-88	KWMTBOMO09115	intron
CHN-I	Bomo_Chr15	11525558	2_120036	INS	3496	KWMTBOMO09115	downstream
CHN-I	Bomo_Chr15	12065225	9_116912	INS	83	KWMTBOMO09144	intron
CHN-I	Bomo_Chr15	12067072	9_116914	DEL	-1553	KWMTBOMO09144	intron
CHN-I	Bomo_Chr15	12098644	9_116931	INS	1378	KWMTBOMO09144	intron
CHN-I	Bomo_Chr15	12313007	9_117024	DEL	-92	KWMTBOMO09152	intron
CHN-I	Bomo_Chr15	12314042	9_117026	INS	53	KWMTBOMO09152	intron
CHN-I	Bomo_Chr15	13356227	1_154841	INS	1233	KWMTBOMO09213	intron
CHN-I	Bomo_Chr15	13338841	0_115301	DEL	-56	KWMTBOMO09213	upstream
CHN-I	Bomo_Chr15	13370440	1_154849	INS	1531	KWMTBOMO09213	downstream
CHN-I	Bomo_Chr15	13342147	14_116934	INS	1250	KWMTBOMO09213	upstream
CHN-I	Bomo_Chr16	13096536	8_161324	DEL	-88	KWMTBOMO09969	intron
CHN-I	Bomo_Chr16	13107783	8_161336	INS	115	KWMTBOMO09969	intron
CHN-I	Bomo_Chr16	13086769	9_126548	DEL	-282	KWMTBOMO09969	intron
CHN-I	Bomo_Chr16	13088169	9_126550	INS	390	KWMTBOMO09969	intron
CHN-I	Bomo_Chr16	13216688	8_161410	INS	190	KWMTBOMO09969	upstream
CHN-I	Bomo_Chr16	13218151	8_161411	INS	52	KWMTBOMO09969	upstream
CHN-I	Bomo_Chr16	13218198	8_161412	INS	351	KWMTBOMO09969	upstream
CHN-I	Bomo_Chr16	13893174	6_126747	DEL	-282	KWMTBOMO09977	intron
CHN-I	Bomo_Chr16	13867406	8_161892	DEL	-110	KWMTBOMO09977	intron
CHN-I	Bomo_Chr16	13934866	6_126768	INS	200	KWMTBOMO09977	intron
CHN-I	Bomo_Chr16	13948599	8_161930	INS	259	KWMTBOMO09977	intron
CHN-I	Bomo_Chr16	13837190	0_125095	INS	144	KWMTBOMO09977	intron
CHN-I	Bomo_Chr16	13936779	6_126770	DEL	-97	KWMTBOMO09977	intron
CHN-I	Bomo_Chr16	13927229	6_126765	INS	660	KWMTBOMO09977	intron
CHN-I	Bomo_Chr16	13843559	0_125098	INS	263	KWMTBOMO09977	intron
CHN-I	Bomo_Chr16	13878140	8_161895	DEL	-398	KWMTBOMO09977	intron
CHN-I	Bomo_Chr16	13818308	2_132387	INS	460	KWMTBOMO09977	upstream
CHN-I	Bomo_Chr17	8716590	2_136623	INS	801	KWMTBOMO10368	downstream
CHN-I	Bomo_Chr18	5754428	0_135960	DEL	-287	KWMTBOMO10875	intron
CHN-I	Bomo_Chr18	5790886	1_183728	DEL	-62	KWMTBOMO10875	intron
CHN-I	Bomo_Chr18	5784309	3_155737	INS	6030	KWMTBOMO10875	intron
CHN-I	Bomo_Chr18	5786334	3_155740	INS	1313	KWMTBOMO10875	intron
CHN-I	Bomo_Chr18	5793688	1_183734	INS	123	KWMTBOMO10875	upstream
CHN-I	Bomo_Chr18	5746672	3_155713	DEL	-232	KWMTBOMO10875	downstream
CHN-I	Bomo_Chr18	5747884	3_155715	INS	441	KWMTBOMO10875	downstream
CHN-I	Bomo_Chr18	6537056	23_133326	DEL	-5503	KWMTBOMO10912	downstream
CHN-I	Bomo_Chr18	6525335	7_148641	INS	4733	KWMTBOMO10912	upstream
CHN-I	Bomo_Chr18	6583069	2_145165	INS	465	KWMTBOMO10913	intron
CHN-I	Bomo_Chr18	6572718	1_184398	INS	5077	KWMTBOMO10913	intron
CHN-I	Bomo_Chr18	6588531	0_136426	DEL	-61	KWMTBOMO10913	downstream
CHN-I	Bomo_Chr18	6632702	1_184435	DEL	-209	KWMTBOMO10915	intron
CHN-I	Bomo_Chr18	6633955	1_184437	DEL	-269	KWMTBOMO10915	intron
CHN-I	Bomo_Chr18	6622057	2_145194	INS	62	KWMTBOMO10915	intron
CHN-I	Bomo_Chr18	6665403	2_145218	INS	1237	KWMTBOMO10915	intron
CHN-I	Bomo_Chr18	6625965	22_124144	DEL	-4077	KWMTBOMO10915	intron
CHN-I	Bomo_Chr18	6649271	22_124151	DEL	-392	KWMTBOMO10915	intron
CHN-I	Bomo_Chr18	6618215	1_184426	INS	416	KWMTBOMO10915	upstream
CHN-I	Bomo_Chr18	6619796	1_184428	DEL	-276	KWMTBOMO10915	upstream
CHN-I	Bomo_Chr18	9874606	3_157765	DEL	-280	KWMTBOMO11015	intron
CHN-I	Bomo_Chr18	9850950	3_157755	DEL	-420	KWMTBOMO11015	intron
CHN-I	Bomo_Chr18	9865546	3_157763	INS	168	KWMTBOMO11015	intron
CHN-I	Bomo_Chr18	9908135	3_157780	INS	659	KWMTBOMO11015	intron
CHN-I	Bomo_Chr18	9875257	3_157768	INS	1281	KWMTBOMO11015	intron
CHN-I	Bomo_Chr18	9855871	3_157758	DEL	-259	KWMTBOMO11015	intron
CHN-I	Bomo_Chr18	9927069	3_157789	DEL	-336	KWMTBOMO11015	upstream
CHN-I	Bomo_Chr18	9929090	3_157790	INS	413	KWMTBOMO11015	upstream
CHN-I	Bomo_Chr18	10809680	1_186506	INS	463	KWMTBOMO11045	intron
CHN-I	Bomo_Chr18	10805420	3_158222	INS	1003	KWMTBOMO11045	intron
CHN-I	Bomo_Chr18	10805977	3_158223	DEL	-57	KWMTBOMO11045	intron
CHN-I	Bomo_Chr18	10825875	3_158234	DEL	-7688	KWMTBOMO11045	intron
CHN-I	Bomo_Chr18	10842514	3_158241	DEL	-72	KWMTBOMO11045	intron
CHN-I	Bomo_Chr18	12632795	0_139531	INS	358	KWMTBOMO11087	intron
CHN-I	Bomo_Chr18	12638224	3_159281	DEL	-959	KWMTBOMO11087	intron
CHN-I	Bomo_Chr18	12694691	3_159315	INS	255	KWMTBOMO11092	upstream
CHN-I	Bomo_Chr20	415365	0_148104	INS	262	KWMTBOMO11806	intron
CHN-I	Bomo_Chr20	415962	0_148106	DEL	-225	KWMTBOMO11806	intron
CHN-I	Bomo_Chr20	422650	0_148110	DEL	-579	KWMTBOMO11806	intron
CHN-I	Bomo_Chr20	426852	0_148112	INS	125	KWMTBOMO11806	intron
CHN-I	Bomo_Chr20	427497	0_148114	DEL	-377	KWMTBOMO11806	intron
CHN-I	Bomo_Chr20	432154	0_148118	DEL	-270	KWMTBOMO11806	intron
CHN-I	Bomo_Chr20	441814	0_148124	INS	2386	KWMTBOMO11806	intron
CHN-I	Bomo_Chr20	443823	0_148126	INS	111	KWMTBOMO11806	intron
CHN-I	Bomo_Chr20	444387	0_148128	INS	133	KWMTBOMO11806	intron
CHN-I	Bomo_Chr20	414308	1_200007	INS	1173	KWMTBOMO11806	intron
CHN-I	Bomo_Chr20	441144	1_200035	INS	374	KWMTBOMO11806	intron
CHN-I	Bomo_Chr20	10108624	1_206310	DEL	-5661	KWMTBOMO12229	downstream
CHN-I	Bomo_Chr20	11849369	0_153799	INS	649	KWMTBOMO12305	intron
CHN-I	Bomo_Chr21	8479414	3_181099	DEL	-252	KWMTBOMO12585	intron
CHN-I	Bomo_Chr21	8495804	3_181111	INS	371	KWMTBOMO12585	intron
CHN-I	Bomo_Chr21	10211143	1_214263	DEL	-4794	KWMTBOMO12647	upstream
CHN-I	Bomo_Chr22	7187219	4_182725	INS	2064	KWMTBOMO13047	upstream
CHN-I	Bomo_Chr23	666913	1_228894	DEL	-1368	KWMTBOMO13522	downstream
CHN-I	Bomo_Chr23	1316761	5_175207	INS	250	KWMTBOMO13550	intron
CHN-I	Bomo_Chr23	1306060	8_220307	DEL	-93	KWMTBOMO13550	intron
CHN-I	Bomo_Chr23	1624100	2_185364	DEL	-7845	KWMTBOMO13565	upstream
CHN-I	Bomo_Chr25	9898745	2_208929	DEL	-489	KWMTBOMO15351	intron
CHN-I	Bomo_Chr25	9902500	2_208931	INS	204	KWMTBOMO15351	intron
CHN-I	Bomo_Chr25	9892281	3_222799	DEL	-97	KWMTBOMO15351	intron
JPN-I	Bomo_Chr1	383305	21_78	INS	860	KWMTBOMO00011	intron
JPN-I	Bomo_Chr1	386349	21_82	INS	1856	KWMTBOMO00011	intron
JPN-I	Bomo_Chr1	393526	21_84	DEL	-190	KWMTBOMO00011	downstream
JPN-I	Bomo_Chr1	1281233	7_609	INS	270	KWMTBOMO00041	intron
JPN-I	Bomo_Chr1	1862961	0_655	INS	392	KWMTBOMO00059	intron
JPN-I	Bomo_Chr1	2344553	7_1206	DEL	-292	KWMTBOMO00080	intron
JPN-I	Bomo_Chr1	2346386	7_1208	DEL	-93	KWMTBOMO00080	intron
JPN-I	Bomo_Chr1	2358801	7_1216	INS	327	KWMTBOMO00080	intron
JPN-I	Bomo_Chr1	2368218	7_1220	DEL	-69	KWMTBOMO00080	intron
JPN-I	Bomo_Chr1	2369132	7_1222	DEL	-66	KWMTBOMO00080	intron
JPN-I	Bomo_Chr1	2383469	7_1233	DEL	-141	KWMTBOMO00080	intron
JPN-I	Bomo_Chr1	3766392	4_1409	DEL	-517	KWMTBOMO00120	intron
JPN-I	Bomo_Chr1	3727967	4_1386	INS	7310	KWMTBOMO00120	upstream
JPN-I	Bomo_Chr1	4874746	0_1549	DEL	-169	KWMTBOMO00156	intron
JPN-I	Bomo_Chr1	5700655	7_2698	INS	255	KWMTBOMO00180	intron
JPN-I	Bomo_Chr1	6215613	7_2873	DEL	-1022	KWMTBOMO00197	downstream
JPN-I	Bomo_Chr1	6543338	7_2972	INS	1566	KWMTBOMO00209	intron
JPN-I	Bomo_Chr1	6561999	7_2986	INS	1409	KWMTBOMO00210	downstream
JPN-I	Bomo_Chr1	6604116	1_2813	INS	440	KWMTBOMO00211	intron
JPN-I	Bomo_Chr1	6594375	7_2990	DEL	-268	KWMTBOMO00211	intron
JPN-I	Bomo_Chr1	6631806	7_3007	DEL	-407	KWMTBOMO00211	intron
JPN-I	Bomo_Chr1	6680647	1_2849	INS	683	KWMTBOMO00212	intron
JPN-I	Bomo_Chr1	6688101	2_2049	DEL	-204	KWMTBOMO00212	intron
JPN-I	Bomo_Chr1	6704668	6_1728	DEL	-2554	KWMTBOMO00212	intron
JPN-I	Bomo_Chr1	6689784	7_3040	INS	1591	KWMTBOMO00212	intron
JPN-I	Bomo_Chr1	6701295	7_3044	DEL	-94	KWMTBOMO00212	intron
JPN-I	Bomo_Chr1	6771240	1_2888	INS	5141	KWMTBOMO00212	upstream
JPN-I	Bomo_Chr1	8664172	4_2635	INS	2157	KWMTBOMO00266	intron
JPN-I	Bomo_Chr1	9338440	7_3862	INS	1884	KWMTBOMO00294	intron
JPN-I	Bomo_Chr1	9841409	7_3984	DEL	-426	KWMTBOMO00323	intron
JPN-I	Bomo_Chr1	9843870	7_3985	DEL	-255	KWMTBOMO00323	intron
JPN-I	Bomo_Chr1	9850336	7_3987	INS	226	KWMTBOMO00323	intron
JPN-I	Bomo_Chr1	9833490	7_3979	INS	102	KWMTBOMO00323	upstream
JPN-I	Bomo_Chr1	10093964	7_4064	INS	279	KWMTBOMO00333	intron
JPN-I	Bomo_Chr1	10261346	7_4134	INS	2358	KWMTBOMO00336	intron
JPN-I	Bomo_Chr1	13693137	7_5474	DEL	-419	KWMTBOMO00472	upstream
JPN-I	Bomo_Chr1	13693697	7_5475	INS	214	KWMTBOMO00472	upstream
JPN-I	Bomo_Chr1	14485316	7_5828	DEL	-279	KWMTBOMO00508	intron
JPN-I	Bomo_Chr1	14485869	7_5829	DEL	-78	KWMTBOMO00508	intron
JPN-I	Bomo_Chr1	14486606	7_5830	DEL	-452	KWMTBOMO00508	intron
JPN-I	Bomo_Chr1	14528213	7_5852	DEL	-325	KWMTBOMO00508	intron
JPN-I	Bomo_Chr1	14529581	7_5854	INS	247	KWMTBOMO00508	intron
JPN-I	Bomo_Chr1	18009415	7_7297	INS	651	KWMTBOMO00593	upstream
JPN-I	Bomo_Chr3	311329	7_11281	DEL	-418	KWMTBOMO01027	intron
JPN-I	Bomo_Chr3	306967	7_11278	INS	215	KWMTBOMO01027	upstream
JPN-I	Bomo_Chr3	475990	0_11276	DEL	-51	KWMTBOMO01032	intron
JPN-I	Bomo_Chr3	458648	23_10392	INS	1491	KWMTBOMO01032	intron
JPN-I	Bomo_Chr3	461024	23_10393	INS	316	KWMTBOMO01032	intron
JPN-I	Bomo_Chr3	474349	7_11390	DEL	-3555	KWMTBOMO01032	intron
JPN-I	Bomo_Chr3	519458	23_10429	DEL	-414	KWMTBOMO01034	intron
JPN-I	Bomo_Chr3	5814215	16_13503	DEL	-362	KWMTBOMO01236	intron
JPN-I	Bomo_Chr3	5801212	23_13353	DEL	-577	KWMTBOMO01236	intron
JPN-I	Bomo_Chr3	5806801	23_13360	INS	956	KWMTBOMO01236	intron
JPN-I	Bomo_Chr3	5810265	23_13363	DEL	-653	KWMTBOMO01236	intron
JPN-I	Bomo_Chr3	5811962	23_13365	INS	156	KWMTBOMO01236	intron
JPN-I	Bomo_Chr3	5818221	23_13370	INS	140	KWMTBOMO01236	intron
JPN-I	Bomo_Chr3	5819010	23_13371	DEL	-1244	KWMTBOMO01236	intron
JPN-I	Bomo_Chr3	5794660	23_13348	DEL	-176	KWMTBOMO01236	upstream
JPN-I	Bomo_Chr3	5797284	23_13351	DEL	-233	KWMTBOMO01236	upstream
JPN-I	Bomo_Chr3	5835530	27_14647	INS	413	KWMTBOMO01236	downstream
JPN-I	Bomo_Chr6	507564	4_38179	INS	953	KWMTBOMO03161	intron
JPN-I	Bomo_Chr6	502341	4_38171	DEL	-201	KWMTBOMO03161	upstream
JPN-I	Bomo_Chr6	503284	4_38172	INS	1452	KWMTBOMO03161	upstream
JPN-I	Bomo_Chr6	504597	4_38174	DEL	-676	KWMTBOMO03161	upstream
JPN-I	Bomo_Chr7	8774124	7_47709	DEL	-109	KWMTBOMO04017	upstream
JPN-I	Bomo_Chr9	5304995	13_66747	DEL	-4906	KWMTBOMO05004	intron
JPN-I	Bomo_Chr9	5312377	27_58039	INS	900	KWMTBOMO05004	intron
JPN-I	Bomo_Chr9	6310790	0_62203	INS	245	KWMTBOMO05038	intron
JPN-I	Bomo_Chr9	6751452	0_62288	DEL	-297	KWMTBOMO05058	downstream
JPN-I	Bomo_Chr11	776387	4_81389	INS	90	KWMTBOMO06125	intron
JPN-I	Bomo_Chr11	2588649	7_78254	INS	5162	KWMTBOMO06217	intron
JPN-I	Bomo_Chr11	4585720	7_79700	INS	57	KWMTBOMO06311	upstream
JPN-I	Bomo_Chr11	4586239	7_79701	INS	1311	KWMTBOMO06311	upstream
JPN-I	Bomo_Chr11	4683215	7_79763	INS	739	KWMTBOMO06316	downstream
JPN-I	Bomo_Chr11	4684385	7_79764	INS	277	KWMTBOMO06316	downstream
JPN-I	Bomo_Chr12	4312393	6_87520	INS	197	KWMTBOMO07097	intron
JPN-I	Bomo_Chr12	4312773	6_87521	INS	1020	KWMTBOMO07097	intron
JPN-I	Bomo_Chr12	4316549	6_87522	INS	144	KWMTBOMO07097	intron
JPN-I	Bomo_Chr12	4354098	12_101335	DEL	-226	KWMTBOMO07097	intron
JPN-I	Bomo_Chr12	4345738	12_101325	INS	239	KWMTBOMO07097	intron
JPN-I	Bomo_Chr12	4348831	12_101330	DEL	-74	KWMTBOMO07097	intron
JPN-I	Bomo_Chr12	4351242	12_101332	INS	50	KWMTBOMO07097	intron
JPN-I	Bomo_Chr12	4347271	12_101326	INS	163	KWMTBOMO07097	intron
JPN-I	Bomo_Chr12	4349834	12_101331	DEL	-1221	KWMTBOMO07097	intron
JPN-I	Bomo_Chr12	4361337	1_118315	DEL	-65	KWMTBOMO07097	upstream
JPN-I	Bomo_Chr12	4889890	0_87748	INS	271	KWMTBOMO07115	intron
JPN-I	Bomo_Chr12	4892404	0_87751	DEL	-112	KWMTBOMO07115	intron
JPN-I	Bomo_Chr12	4893422	0_87752	DEL	-249	KWMTBOMO07115	intron
JPN-I	Bomo_Chr12	4900584	0_87757	INS	254	KWMTBOMO07115	intron
JPN-I	Bomo_Chr12	4879006	0_87744	INS	147	KWMTBOMO07115	downstream
JPN-I	Bomo_Chr15	11432464	3_128630	INS	323	KWMTBOMO09111	intron
JPN-I	Bomo_Chr15	11900835	6_115198	DEL	-325	KWMTBOMO09134	intron
JPN-I	Bomo_Chr15	11899298	7_118826	INS	132	KWMTBOMO09134	intron
JPN-I	Bomo_Chr15	12302958	0_114791	INS	258	KWMTBOMO09152	intron
JPN-I	Bomo_Chr15	12308275	0_114793	INS	210	KWMTBOMO09152	intron
JPN-I	Bomo_Chr15	12311344	0_114794	DEL	-116	KWMTBOMO09152	intron
JPN-I	Bomo_Chr15	12314003	0_114796	INS	630	KWMTBOMO09152	intron
JPN-I	Bomo_Chr15	12316413	2_120317	INS	889	KWMTBOMO09152	intron
JPN-I	Bomo_Chr15	12294021	0_114785	DEL	-4920	KWMTBOMO09152	upstream
JPN-I	Bomo_Chr17	11213392	4_142985	DEL	-1261	KWMTBOMO10446	intron
JPN-I	Bomo_Chr17	12453747	21_116561	INS	284	KWMTBOMO10489	intron
JPN-I	Bomo_Chr17	14343475	21_117751	INS	1278	KWMTBOMO10568	intron
JPN-I	Bomo_Chr17	14347638	2_139611	DEL	-1322	KWMTBOMO10568	intron
JPN-I	Bomo_Chr17	14341403	22_119512	DEL	-79	KWMTBOMO10568	intron
JPN-I	Bomo_Chr17	14355895	22_119520	INS	1748	KWMTBOMO10568	intron
JPN-I	Bomo_Chr17	14386124	22_119531	DEL	-716	KWMTBOMO10568	downstream
JPN-I	Bomo_Chr17	16571953	0_132738	DEL	-341	KWMTBOMO10633	intron
JPN-I	Bomo_Chr17	16572884	0_132739	DEL	-207	KWMTBOMO10633	intron
JPN-I	Bomo_Chr17	16577305	0_132745	DEL	-192	KWMTBOMO10633	intron
JPN-I	Bomo_Chr17	16578394	0_132747	INS	278	KWMTBOMO10633	intron
JPN-I	Bomo_Chr17	16582054	0_132750	DEL	-1297	KWMTBOMO10633	intron
JPN-I	Bomo_Chr17	16588606	0_132753	INS	278	KWMTBOMO10633	intron
JPN-I	Bomo_Chr17	16595984	0_132756	DEL	-277	KWMTBOMO10633	intron
JPN-I	Bomo_Chr17	16597591	0_132758	DEL	-61	KWMTBOMO10633	intron
JPN-I	Bomo_Chr17	16599578	0_132759	DEL	-115	KWMTBOMO10633	intron
JPN-I	Bomo_Chr18	13333466	2_150108	DEL	-628	KWMTBOMO11117	intron
JPN-I	Bomo_Chr18	13334508	2_150110	DEL	-199	KWMTBOMO11117	intron
JPN-I	Bomo_Chr18	13336254	2_150112	INS	1849	KWMTBOMO11117	intron
JPN-I	Bomo_Chr18	13331472	1_188353	INS	280	KWMTBOMO11117	downstream
JPN-I	Bomo_Chr18	13330247	2_150104	INS	337	KWMTBOMO11117	downstream
JPN-I	Bomo_Chr18	13330320	2_150105	DEL	-114	KWMTBOMO11117	downstream
JPN-I	Bomo_Chr19	108822	21_126839	DEL	-2581	KWMTBOMO11178	intron
JPN-I	Bomo_Chr19	111909	21_126842	INS	375	KWMTBOMO11178	intron
JPN-I	Bomo_Chr19	110450	4_155475	DEL	-946	KWMTBOMO11178	intron
JPN-I	Bomo_Chr19	7722921	0_144660	INS	1098	KWMTBOMO11526	upstream
JPN-I	Bomo_Chr19	8078275	2_155530	DEL	-307	KWMTBOMO11561	intron
JPN-I	Bomo_Chr19	8078728	2_155531	INS	98	KWMTBOMO11561	intron
JPN-I	Bomo_Chr19	8083498	2_155535	DEL	-433	KWMTBOMO11561	intron
JPN-I	Bomo_Chr19	8589851	21_130764	INS	2855	KWMTBOMO11568	upstream
JPN-I	Bomo_Chr19	9500899	1_195860	INS	457	KWMTBOMO11600	intron
JPN-I	Bomo_Chr19	9539672	1_195908	INS	285	KWMTBOMO11600	intron
JPN-I	Bomo_Chr19	9544330	1_195910	INS	447	KWMTBOMO11600	intron
JPN-I	Bomo_Chr19	13023326	0_147083	INS	653	KWMTBOMO11735	intron
JPN-I	Bomo_Chr19	13026074	0_147084	INS	1512	KWMTBOMO11735	intron
JPN-I	Bomo_Chr22	15998424	21_154184	INS	5126	KWMTBOMO13391	downstream
JPN-I	Bomo_Chr22	16048796	1_226931	DEL	-385	KWMTBOMO13392	intron
JPN-I	Bomo_Chr22	16049346	1_226932	INS	291	KWMTBOMO13392	intron
JPN-I	Bomo_Chr22	16050485	1_226933	INS	303	KWMTBOMO13392	intron
JPN-I	Bomo_Chr22	16052693	1_226936	INS	618	KWMTBOMO13392	intron
JPN-I	Bomo_Chr22	16138408	21_154277	INS	1438	KWMTBOMO13399	intron
JPN-I	Bomo_Chr22	16134063	7_174150	DEL	-99	KWMTBOMO13399	upstream
JPN-I	Bomo_Chr22	16162047	1_226998	DEL	-253	KWMTBOMO13400	upstream
JPN-I	Bomo_Chr22	16217211	2_183350	INS	350	KWMTBOMO13404	downstream
JPN-I	Bomo_Chr22	16665277	21_154581	INS	280	KWMTBOMO13418	downstream
JPN-I	Bomo_Chr22	16671945	21_154590	INS	3389	KWMTBOMO13419	intron
JPN-I	Bomo_Chr22	16665277	21_154581	INS	280	KWMTBOMO13419	downstream
JPN-I	Bomo_Chr24	7670077	7_194139	INS	378	KWMTBOMO14484	intron
JPN-I	Bomo_Chr24	7668913	7_194137	DEL	-65	KWMTBOMO14484	intron
JPN-I	Bomo_Chr27	6681216	0_204517	DEL	-83	KWMTBOMO16029	intron
JPN-I	Bomo_Chr27	6600957	3_238080	DEL	-216	KWMTBOMO16029	intron
JPN-I	Bomo_Chr27	6606172	3_238081	INS	51	KWMTBOMO16029	intron
JPN-I	Bomo_Chr27	6607195	3_238083	DEL	-277	KWMTBOMO16029	intron
JPN-I	Bomo_Chr27	6609119	3_238084	DEL	-293	KWMTBOMO16029	intron
JPN-I	Bomo_Chr27	6609497	3_238085	INS	70	KWMTBOMO16029	intron
JPN-I	Bomo_Chr27	6610169	3_238086	INS	137	KWMTBOMO16029	intron
JPN-I	Bomo_Chr27	6610627	3_238087	DEL	-92	KWMTBOMO16029	intron
JPN-I	Bomo_Chr27	6618157	3_238090	INS	634	KWMTBOMO16029	intron
CHN-I	Bomo_Chr1	–	–	–	–	KWMTBOMO00009	–
CHN-I	Bomo_Chr1	–	–	–	–	KWMTBOMO00129	–
CHN-I	Bomo_Chr1	–	–	–	–	KWMTBOMO00182	–
CHN-I	Bomo_Chr1	–	–	–	–	KWMTBOMO00211	–
CHN-I	Bomo_Chr1	–	–	–	–	KWMTBOMO00432	–
CHN-I	Bomo_Chr1	–	–	–	–	KWMTBOMO00437	–
CHN-I	Bomo_Chr1	–	–	–	–	KWMTBOMO00439	–
CHN-I	Bomo_Chr1	–	–	–	–	KWMTBOMO00472	–
CHN-I	Bomo_Chr1	–	–	–	–	KWMTBOMO00614	–
CHN-I	Bomo_Chr2	–	–	–	–	KWMTBOMO00922	–
CHN-I	Bomo_Chr3	–	–	–	–	KWMTBOMO01026	–
CHN-I	Bomo_Chr3	–	–	–	–	KWMTBOMO01216	–
CHN-I	Bomo_Chr3	–	–	–	–	KWMTBOMO01344	–
CHN-I	Bomo_Chr3	–	–	–	–	KWMTBOMO01345	–
CHN-I	Bomo_Chr3	–	–	–	–	KWMTBOMO01568	–
CHN-I	Bomo_Chr4	–	–	–	–	KWMTBOMO02242	–
CHN-I	Bomo_Chr4	–	–	–	–	KWMTBOMO02243	–
CHN-I	Bomo_Chr5	–	–	–	–	KWMTBOMO02663	–
CHN-I	Bomo_Chr6	–	–	–	–	KWMTBOMO03521	–
CHN-I	Bomo_Chr8	–	–	–	–	KWMTBOMO04503	–
CHN-I	Bomo_Chr9	–	–	–	–	KWMTBOMO05047	–
CHN-I	Bomo_Chr10	–	–	–	–	KWMTBOMO05851	–
CHN-I	Bomo_Chr10	–	–	–	–	KWMTBOMO05967	–
CHN-I	Bomo_Chr12	–	–	–	–	KWMTBOMO07186	–
CHN-I	Bomo_Chr12	–	–	–	–	KWMTBOMO07246	–
CHN-I	Bomo_Chr12	–	–	–	–	KWMTBOMO07259	–
CHN-I	Bomo_Chr12	–	–	–	–	KWMTBOMO07352	–
CHN-I	Bomo_Chr13	–	–	–	–	KWMTBOMO07626	–
CHN-I	Bomo_Chr13	–	–	–	–	KWMTBOMO07628	–
CHN-I	Bomo_Chr13	–	–	–	–	KWMTBOMO07629	–
CHN-I	Bomo_Chr14	–	–	–	–	KWMTBOMO08183	–
CHN-I	Bomo_Chr15	–	–	–	–	KWMTBOMO09041	–
CHN-I	Bomo_Chr15	–	–	–	–	KWMTBOMO09046	–
CHN-I	Bomo_Chr15	–	–	–	–	KWMTBOMO09051	–
CHN-I	Bomo_Chr15	–	–	–	–	KWMTBOMO09055	–
CHN-I	Bomo_Chr15	–	–	–	–	KWMTBOMO09064	–
CHN-I	Bomo_Chr15	–	–	–	–	KWMTBOMO09065	–
CHN-I	Bomo_Chr15	–	–	–	–	KWMTBOMO09066	–
CHN-I	Bomo_Chr15	–	–	–	–	KWMTBOMO09107	–
CHN-I	Bomo_Chr15	–	–	–	–	KWMTBOMO09357	–
CHN-I	Bomo_Chr15	–	–	–	–	KWMTBOMO09359	–
CHN-I	Bomo_Chr16	–	–	–	–	KWMTBOMO09659	–
CHN-I	Bomo_Chr16	–	–	–	–	KWMTBOMO09960	–
CHN-I	Bomo_Chr18	–	–	–	–	KWMTBOMO10793	–
CHN-I	Bomo_Chr18	–	–	–	–	KWMTBOMO11059	–
CHN-I	Bomo_Chr19	–	–	–	–	KWMTBOMO11173	–
CHN-I	Bomo_Chr19	–	–	–	–	KWMTBOMO11409	–
CHN-I	Bomo_Chr19	–	–	–	–	KWMTBOMO11523	–
CHN-I	Bomo_Chr20	–	–	–	–	KWMTBOMO12230	–
CHN-I	Bomo_Chr21	–	–	–	–	KWMTBOMO12620	–
CHN-I	Bomo_Chr23	–	–	–	–	KWMTBOMO13706	–
CHN-I	Bomo_Chr23	–	–	–	–	KWMTBOMO13709	–
CHN-I	Bomo_Chr23	–	–	–	–	KWMTBOMO13919	–
CHN-I	Bomo_Chr26	–	–	–	–	KWMTBOMO15647	–
JPN-I	Bomo_Chr1	–	–	–	–	KWMTBOMO00017	–
JPN-I	Bomo_Chr1	–	–	–	–	KWMTBOMO00027	–
JPN-I	Bomo_Chr1	–	–	–	–	KWMTBOMO00034	–
JPN-I	Bomo_Chr1	–	–	–	–	KWMTBOMO00167	–
JPN-I	Bomo_Chr1	–	–	–	–	KWMTBOMO00218	–
JPN-I	Bomo_Chr1	–	–	–	–	KWMTBOMO00247	–
JPN-I	Bomo_Chr1	–	–	–	–	KWMTBOMO00283	–
JPN-I	Bomo_Chr1	–	–	–	–	KWMTBOMO00289	–
JPN-I	Bomo_Chr1	–	–	–	–	KWMTBOMO00588	–
JPN-I	Bomo_Chr3	–	–	–	–	KWMTBOMO01028	–
JPN-I	Bomo_Chr3	–	–	–	–	KWMTBOMO01040	–
JPN-I	Bomo_Chr4	–	–	–	–	KWMTBOMO01920	–
JPN-I	Bomo_Chr4	–	–	–	–	KWMTBOMO01922	–
JPN-I	Bomo_Chr5	–	–	–	–	KWMTBOMO02872	–
JPN-I	Bomo_Chr6	–	–	–	–	KWMTBOMO03152	–
JPN-I	Bomo_Chr6	–	–	–	–	KWMTBOMO03153	–
JPN-I	Bomo_Chr6	–	–	–	–	KWMTBOMO03458	–
JPN-I	Bomo_Chr11	–	–	–	–	KWMTBOMO06215	–
JPN-I	Bomo_Chr11	–	–	–	–	KWMTBOMO06706	–
JPN-I	Bomo_Chr12	–	–	–	–	KWMTBOMO07055	–
JPN-I	Bomo_Chr13	–	–	–	–	KWMTBOMO07912	–
JPN-I	Bomo_Chr15	–	–	–	–	KWMTBOMO08901	–
JPN-I	Bomo_Chr15	–	–	–	–	KWMTBOMO08904	–
JPN-I	Bomo_Chr15	–	–	–	–	KWMTBOMO09140	–
JPN-I	Bomo_Chr17	–	–	–	–	KWMTBOMO10439	–
JPN-I	Bomo_Chr18	–	–	–	–	KWMTBOMO10690	–
JPN-I	Bomo_Chr19	–	–	–	–	KWMTBOMO11177	–
JPN-I	Bomo_Chr19	–	–	–	–	KWMTBOMO11474	–
JPN-I	Bomo_Chr19	–	–	–	–	KWMTBOMO11522	–
JPN-I	Bomo_Chr19	–	–	–	–	KWMTBOMO11696	–
JPN-I	Bomo_Chr21	–	–	–	–	KWMTBOMO12441	–
JPN-I	Bomo_Chr24	–	–	–	–	KWMTBOMO14307	–
JPN-I	Bomo_Chr27	–	–	–	–	KWMTBOMO16033	–
JPN-I	Bomo_Scaf013	–	–	–	–	KWMTBOMO16554	–
