# Supplementary material for: High-resolution silkworm pan-genome provides genetic insights into artificial selection and ecological adaptation
Source: Nat Commun. 2022 Sep 24;13:5619. doi: 10.1038/s41467-022-33366-x (PMC9509368; doi:10.1038/s41467-022-33366-x)
Supplement: Supplementary file 12 — Supplementary Data 9 [file 41467_2022_33366_MOESM12_ESM.xlsx]

## Sheet: Supplementary Data 9
Supplementary Data 9. Lists of the primers, sgRNAs, and siRNAs used in this study
Names of primer	Sequence 5'-3'	Purpose
Bmtret1-F	TTGGTCCTCGGGGAGATTC	q-RTPCR(Bmtret1)
Bmtret1-R	CAGCACCCAAGTTGATGACAG
Wnt1-F	GGACTTGTTTGTTTCCCCTCG	q-RTPCR(Wnt1)
Wnt1-R	GGTTATTAGCCCTCTCTTGTATTGC
sw22934-F	TTCGTACTGCTCTTCTCGT	Endogenous control primer
sw22934-R	CAAAGTTGATAGCAATTCCCT
sgRNA1	AAAGAGGTAGTGATGACGAA	Bmtret1
sgRNA2	GCGATCCCTGTATCCGAATC
sgRNA3	ACCAACGATCGAGACAAATCTGG	BmChit β-GlcNAcase
sgRNA4	AGTTATCACCTCCTCGACCA	BmE2F1
sgRNA5	AAAGCATCAGATACGCCGCG
siRNA1-sense	GCGGUUCACGCUACGCUAATT	BmWnt1
siRNA1-antisense	UUAGCGUAGCGUGAACCGCTT
Wnt1-ORF-s	GCGGAGTGTCAACACCAATTC	cDNA amplification (Wnt1)
Wnt1-ORF-a	ACTTGACCTCGCAACACCAA	cDNA PCR ()
Wnt1-genome-F	GCCGAGGGCTCCATAGAATC	genomic DNA amplification (Wnt1-1 and Wnt1-2)
Wnt1-genome-R1	TGGGAAAGCTTGTTGGTGGT
Wnt1-genome-R2	GTAGCTGAGCGAAGTCGGAG
