# Supplementary material for: High-resolution silkworm pan-genome provides genetic insights into artificial selection and ecological adaptation
Source: Nat Commun. 2022 Sep 24;13:5619. doi: 10.1038/s41467-022-33366-x (PMC9509368; doi:10.1038/s41467-022-33366-x)
Supplement: Supplementary file 14 — Source Data [file 41467_2022_33366_MOESM14_ESM.xlsx]

## Sheet: Fig. 4f & Supplementary Fig. 3g
Fig. 4f & Supplementary Fig. 3g TE, MGI_SV, and ONT_SV amount in 500 kb windows.
No.	Chr.	start_position	TE_count	MGI_SV_count	ONT_SV_count
1	Bomo_Chr1	1	579	401	1340
2	Bomo_Chr1	500001	844	761	3198
3	Bomo_Chr1	1000001	966	651	3384
4	Bomo_Chr1	1500001	921	737	3206
5	Bomo_Chr1	2000001	844	744	3094
6	Bomo_Chr1	2500001	913	969	3017
7	Bomo_Chr1	3000001	807	641	2383
8	Bomo_Chr1	3500001	842	724	3647
9	Bomo_Chr1	4000001	722	588	2353
10	Bomo_Chr1	4500001	687	584	2673
11	Bomo_Chr1	5000001	723	582	2149
12	Bomo_Chr1	5500001	668	570	2095
13	Bomo_Chr1	6000001	643	402	1572
14	Bomo_Chr1	6500001	738	675	2457
15	Bomo_Chr1	7000001	657	538	1876
16	Bomo_Chr1	7500001	572	600	2055
17	Bomo_Chr1	8000001	618	573	1993
18	Bomo_Chr1	8500001	591	648	2240
19	Bomo_Chr1	9000001	586	317	1651
20	Bomo_Chr1	9500001	532	476	1422
21	Bomo_Chr1	10000001	637	550	1729
22	Bomo_Chr1	10500001	556	437	2025
23	Bomo_Chr1	11000001	685	555	1743
24	Bomo_Chr1	11500001	641	634	1917
25	Bomo_Chr1	12000001	690	589	2169
26	Bomo_Chr1	12500001	711	511	2080
27	Bomo_Chr1	13000001	560	456	1857
28	Bomo_Chr1	13500001	760	585	2406
29	Bomo_Chr1	14000001	798	635	2192
30	Bomo_Chr1	14500001	720	504	2393
31	Bomo_Chr1	15000001	722	730	1961
32	Bomo_Chr1	15500001	603	600	1932
33	Bomo_Chr1	16000001	667	536	1551
34	Bomo_Chr1	16500001	682	606	2066
35	Bomo_Chr1	17000001	734	762	2033
36	Bomo_Chr1	17500001	826	854	2323
37	Bomo_Chr1	18000001	813	780	2851
38	Bomo_Chr1	18500001	781	615	2754
39	Bomo_Chr1	19000001	891	786	2981
40	Bomo_Chr1	19500001	643	597	1791
41	Bomo_Chr1	20000001	606	503	1817
42	Bomo_Chr2	1	1036	939	4139
43	Bomo_Chr2	500001	1511	1140	7708
44	Bomo_Chr2	1000001	1652	1154	8244
45	Bomo_Chr2	1500001	1333	1022	7111
46	Bomo_Chr2	2000001	1113	749	5712
47	Bomo_Chr2	2500001	1330	962	6957
48	Bomo_Chr2	3000001	1295	1016	6433
49	Bomo_Chr2	3500001	1360	1098	6323
50	Bomo_Chr2	4000001	1435	1343	7283
51	Bomo_Chr2	4500001	1415	1115	6660
52	Bomo_Chr2	5000001	1289	1254	5668
53	Bomo_Chr2	5500001	1337	1165	5867
54	Bomo_Chr2	6000001	1408	967	4705
55	Bomo_Chr2	6500001	1539	1249	6342
56	Bomo_Chr2	7000001	1490	1107	5346
57	Bomo_Chr2	7500001	1445	1145	5893
58	Bomo_Chr3	1	945	698	2801
59	Bomo_Chr3	500001	1112	864	4633
60	Bomo_Chr3	1000001	1106	983	6718
61	Bomo_Chr3	1500001	983	901	4910
62	Bomo_Chr3	2000001	1224	1081	6100
63	Bomo_Chr3	2500001	1032	900	4579
64	Bomo_Chr3	3000001	1006	1141	5231
65	Bomo_Chr3	3500001	1025	989	5128
66	Bomo_Chr3	4000001	953	902	4619
67	Bomo_Chr3	4500001	909	1005	4782
68	Bomo_Chr3	5000001	874	1022	3764
69	Bomo_Chr3	5500001	906	900	3669
70	Bomo_Chr3	6000001	834	912	3735
71	Bomo_Chr3	6500001	908	1018	4974
72	Bomo_Chr3	7000001	700	862	3337
73	Bomo_Chr3	7500001	643	949	3793
74	Bomo_Chr3	8000001	735	863	3778
75	Bomo_Chr3	8500001	812	1150	3573
76	Bomo_Chr3	9000001	743	1017	3432
77	Bomo_Chr3	9500001	834	1056	3934
78	Bomo_Chr3	10000001	924	956	4273
79	Bomo_Chr3	10500001	916	845	3661
80	Bomo_Chr3	11000001	1052	1174	4677
81	Bomo_Chr3	11500001	1114	805	4606
82	Bomo_Chr3	12000001	1092	1114	4513
83	Bomo_Chr3	12500001	1028	783	2956
84	Bomo_Chr3	13000001	1183	1113	5180
85	Bomo_Chr3	13500001	1090	993	4950
86	Bomo_Chr3	14000001	882	943	3618
87	Bomo_Chr3	14500001	756	858	3950
88	Bomo_Chr4	1	604	655	3172
89	Bomo_Chr4	500001	911	918	5214
90	Bomo_Chr4	1000001	886	763	5018
91	Bomo_Chr4	1500001	970	912	5184
92	Bomo_Chr4	2000001	1007	932	5988
93	Bomo_Chr4	2500001	876	1024	5167
94	Bomo_Chr4	3000001	957	839	4907
95	Bomo_Chr4	3500001	895	1023	5260
96	Bomo_Chr4	4000001	879	955	5000
97	Bomo_Chr4	4500001	714	822	3519
98	Bomo_Chr4	5000001	703	824	3761
99	Bomo_Chr4	5500001	764	746	3216
100	Bomo_Chr4	6000001	773	794	3709
101	Bomo_Chr4	6500001	692	824	3353
102	Bomo_Chr4	7000001	755	769	3328
103	Bomo_Chr4	7500001	722	768	3558
104	Bomo_Chr4	8000001	659	428	2734
105	Bomo_Chr4	8500001	735	821	3220
106	Bomo_Chr4	9000001	766	672	3024
107	Bomo_Chr4	9500001	729	883	3332
108	Bomo_Chr4	10000001	593	821	2883
109	Bomo_Chr4	10500001	619	536	2580
110	Bomo_Chr4	11000001	635	615	2027
111	Bomo_Chr4	11500001	664	672	2277
112	Bomo_Chr4	12000001	773	895	3413
113	Bomo_Chr4	12500001	601	623	2594
114	Bomo_Chr4	13000001	667	828	3035
115	Bomo_Chr4	13500001	742	791	2990
116	Bomo_Chr4	14000001	800	743	3211
117	Bomo_Chr4	14500001	874	1056	3907
118	Bomo_Chr4	15000001	838	766	3831
119	Bomo_Chr4	15500001	863	1151	3723
120	Bomo_Chr4	16000001	933	1112	4295
121	Bomo_Chr4	16500001	1008	1120	4505
122	Bomo_Chr4	17000001	938	1011	3330
123	Bomo_Chr4	17500001	865	1097	3692
124	Bomo_Chr4	18000001	694	797	3056
125	Bomo_Chr5	1	621	483	2014
126	Bomo_Chr5	500001	774	718	3343
127	Bomo_Chr5	1000001	970	999	5593
128	Bomo_Chr5	1500001	935	906	5440
129	Bomo_Chr5	2000001	1048	1111	6751
130	Bomo_Chr5	2500001	987	961	5377
131	Bomo_Chr5	3000001	1001	861	5153
132	Bomo_Chr5	3500001	729	685	3241
133	Bomo_Chr5	4000001	802	934	4389
134	Bomo_Chr5	4500001	762	708	3425
135	Bomo_Chr5	5000001	857	980	5088
136	Bomo_Chr5	5500001	776	829	3501
137	Bomo_Chr5	6000001	811	659	3000
138	Bomo_Chr5	6500001	727	833	3583
139	Bomo_Chr5	7000001	685	928	3651
140	Bomo_Chr5	7500001	654	685	2555
141	Bomo_Chr5	8000001	790	774	3421
142	Bomo_Chr5	8500001	674	795	2788
143	Bomo_Chr5	9000001	618	792	3109
144	Bomo_Chr5	9500001	623	599	2452
145	Bomo_Chr5	10000001	616	613	2392
146	Bomo_Chr5	10500001	663	683	2921
147	Bomo_Chr5	11000001	693	702	2812
148	Bomo_Chr5	11500001	725	822	2850
149	Bomo_Chr5	12000001	647	546	2176
150	Bomo_Chr5	12500001	689	624	2621
151	Bomo_Chr5	13000001	805	866	2879
152	Bomo_Chr5	13500001	785	800	3117
153	Bomo_Chr5	14000001	758	688	2543
154	Bomo_Chr5	14500001	868	927	3018
155	Bomo_Chr5	15000001	843	1098	3482
156	Bomo_Chr5	15500001	997	992	4029
157	Bomo_Chr5	16000001	939	701	3310
158	Bomo_Chr5	16500001	981	749	3189
159	Bomo_Chr5	17000001	1068	1033	5147
160	Bomo_Chr5	17500001	1070	1087	4696
161	Bomo_Chr5	18000001	922	910	4071
162	Bomo_Chr5	18500001	647	769	2741
163	Bomo_Chr6	1	879	654	2812
164	Bomo_Chr6	500001	916	764	3964
165	Bomo_Chr6	1000001	1252	1061	6798
166	Bomo_Chr6	1500001	1130	862	6083
167	Bomo_Chr6	2000001	1043	885	4312
168	Bomo_Chr6	2500001	1129	889	5683
169	Bomo_Chr6	3000001	851	884	3972
170	Bomo_Chr6	3500001	659	615	2443
171	Bomo_Chr6	4000001	780	852	4587
172	Bomo_Chr6	4500001	806	669	3837
173	Bomo_Chr6	5000001	719	726	3799
174	Bomo_Chr6	5500001	576	965	3041
175	Bomo_Chr6	6000001	453	764	2033
176	Bomo_Chr6	6500001	550	769	2566
177	Bomo_Chr6	7000001	649	630	3049
178	Bomo_Chr6	7500001	585	720	2411
179	Bomo_Chr6	8000001	704	753	3411
180	Bomo_Chr6	8500001	741	692	3642
181	Bomo_Chr6	9000001	702	1046	3982
182	Bomo_Chr6	9500001	763	758	3686
183	Bomo_Chr6	10000001	900	887	4173
184	Bomo_Chr6	10500001	932	1134	4437
185	Bomo_Chr6	11000001	865	926	4534
186	Bomo_Chr6	11500001	919	1166	4438
187	Bomo_Chr6	12000001	924	1152	4419
188	Bomo_Chr6	12500001	1017	998	4263
189	Bomo_Chr6	13000001	964	843	3641
190	Bomo_Chr6	13500001	1020	934	3665
191	Bomo_Chr6	14000001	1100	1106	5295
192	Bomo_Chr6	14500001	1041	797	3723
193	Bomo_Chr6	15000001	1142	926	3672
194	Bomo_Chr6	15500001	961	926	3467
195	Bomo_Chr6	16000001	666	860	3044
196	Bomo_Chr7	1	851	680	2701
197	Bomo_Chr7	500001	1092	1148	6151
198	Bomo_Chr7	1000001	1201	1131	7061
199	Bomo_Chr7	1500001	1020	966	5906
200	Bomo_Chr7	2000001	1126	914	5874
201	Bomo_Chr7	2500001	1059	1210	6825
202	Bomo_Chr7	3000001	883	891	5239
203	Bomo_Chr7	3500001	1011	1105	4439
204	Bomo_Chr7	4000001	1061	1241	5300
205	Bomo_Chr7	4500001	935	1067	4785
206	Bomo_Chr7	5000001	810	1052	4685
207	Bomo_Chr7	5500001	818	1125	4172
208	Bomo_Chr7	6000001	905	1064	5160
209	Bomo_Chr7	6500001	758	737	3500
210	Bomo_Chr7	7000001	866	836	3813
211	Bomo_Chr7	7500001	993	1126	5365
212	Bomo_Chr7	8000001	1065	864	4066
213	Bomo_Chr7	8500001	1123	1015	4704
214	Bomo_Chr7	9000001	1128	1021	4537
215	Bomo_Chr7	9500001	1051	941	4619
216	Bomo_Chr7	10000001	935	830	3994
217	Bomo_Chr7	10500001	1120	1014	4726
218	Bomo_Chr7	11000001	1291	1043	4993
219	Bomo_Chr7	11500001	909	655	3595
220	Bomo_Chr7	12000001	1441	898	5625
221	Bomo_Chr7	12500001	1165	1110	4968
222	Bomo_Chr7	13000001	1054	1046	3910
223	Bomo_Chr8	1	677	661	2999
224	Bomo_Chr8	500001	902	840	5535
225	Bomo_Chr8	1000001	1067	907	5493
226	Bomo_Chr8	1500001	1026	617	4223
227	Bomo_Chr8	2000001	1054	916	5119
228	Bomo_Chr8	2500001	1147	1006	6302
229	Bomo_Chr8	3000001	1086	958	4904
230	Bomo_Chr8	3500001	1141	1017	6092
231	Bomo_Chr8	4000001	1063	859	4096
232	Bomo_Chr8	4500001	1032	1054	4538
233	Bomo_Chr8	5000001	948	903	4287
234	Bomo_Chr8	5500001	808	859	4678
235	Bomo_Chr8	6000001	726	781	3761
236	Bomo_Chr8	6500001	778	628	2659
237	Bomo_Chr8	7000001	595	659	2348
238	Bomo_Chr8	7500001	658	887	3820
239	Bomo_Chr8	8000001	808	740	3036
240	Bomo_Chr8	8500001	754	924	3265
241	Bomo_Chr8	9000001	780	843	3364
242	Bomo_Chr8	9500001	754	816	3558
243	Bomo_Chr8	10000001	803	953	3402
244	Bomo_Chr8	10500001	747	812	2141
245	Bomo_Chr8	11000001	855	884	2731
246	Bomo_Chr8	11500001	986	973	3751
247	Bomo_Chr8	12000001	1036	989	4334
248	Bomo_Chr8	12500001	1086	1151	5028
249	Bomo_Chr8	13000001	1098	1180	5104
250	Bomo_Chr8	13500001	1230	1110	5082
251	Bomo_Chr8	14000001	1203	1072	4367
252	Bomo_Chr8	14500001	986	920	4266
253	Bomo_Chr8	15000001	1097	839	3613
254	Bomo_Chr8	15500001	726	789	2936
255	Bomo_Chr9	1	1033	556	2412
256	Bomo_Chr9	500001	941	691	3906
257	Bomo_Chr9	1000001	1133	837	5653
258	Bomo_Chr9	1500001	1150	856	5269
259	Bomo_Chr9	2000001	1001	886	4721
260	Bomo_Chr9	2500001	1030	828	5902
261	Bomo_Chr9	3000001	1029	1019	6166
262	Bomo_Chr9	3500001	962	904	4993
263	Bomo_Chr9	4000001	880	854	4311
264	Bomo_Chr9	4500001	948	961	4734
265	Bomo_Chr9	5000001	830	871	3800
266	Bomo_Chr9	5500001	733	748	3548
267	Bomo_Chr9	6000001	635	699	3071
268	Bomo_Chr9	6500001	630	596	2416
269	Bomo_Chr9	7000001	623	737	2487
270	Bomo_Chr9	7500001	673	593	2561
271	Bomo_Chr9	8000001	630	704	2871
272	Bomo_Chr9	8500001	768	809	3311
273	Bomo_Chr9	9000001	816	782	2730
274	Bomo_Chr9	9500001	844	878	2616
275	Bomo_Chr9	10000001	744	838	3677
276	Bomo_Chr9	10500001	800	723	2857
277	Bomo_Chr9	11000001	826	823	2694
278	Bomo_Chr9	11500001	807	769	2856
279	Bomo_Chr9	12000001	851	1024	3358
280	Bomo_Chr9	12500001	960	968	3873
281	Bomo_Chr9	13000001	1026	836	3956
282	Bomo_Chr9	13500001	1067	1048	4843
283	Bomo_Chr9	14000001	1088	1138	4958
284	Bomo_Chr9	14500001	1218	1111	5793
285	Bomo_Chr9	15000001	1154	959	4495
286	Bomo_Chr9	15500001	1025	1040	4355
287	Bomo_Chr9	16000001	842	1053	4079
288	Bomo_Chr10	1	747	614	3174
289	Bomo_Chr10	500001	750	879	3717
290	Bomo_Chr10	1000001	952	936	6083
291	Bomo_Chr10	1500001	830	1071	5781
292	Bomo_Chr10	2000001	978	1054	5961
293	Bomo_Chr10	2500001	893	894	4894
294	Bomo_Chr10	3000001	949	905	5752
295	Bomo_Chr10	3500001	857	897	4826
296	Bomo_Chr10	4000001	624	604	2773
297	Bomo_Chr10	4500001	791	803	4928
298	Bomo_Chr10	5000001	700	907	4257
299	Bomo_Chr10	5500001	913	983	5584
300	Bomo_Chr10	6000001	822	775	3952
301	Bomo_Chr10	6500001	776	841	3699
302	Bomo_Chr10	7000001	691	808	4078
303	Bomo_Chr10	7500001	670	689	2632
304	Bomo_Chr10	8000001	561	427	2052
305	Bomo_Chr10	8500001	672	527	2012
306	Bomo_Chr10	9000001	604	756	2420
307	Bomo_Chr10	9500001	729	929	4011
308	Bomo_Chr10	10000001	668	631	2528
309	Bomo_Chr10	10500001	701	669	2943
310	Bomo_Chr10	11000001	589	720	2606
311	Bomo_Chr10	11500001	967	868	3859
312	Bomo_Chr10	12000001	715	873	3125
313	Bomo_Chr10	12500001	805	811	4051
314	Bomo_Chr10	13000001	855	953	3944
315	Bomo_Chr10	13500001	927	1018	3480
316	Bomo_Chr10	14000001	850	875	3706
317	Bomo_Chr10	14500001	928	1142	4631
318	Bomo_Chr10	15000001	1219	1277	5820
319	Bomo_Chr10	15500001	851	751	3088
320	Bomo_Chr10	16000001	997	863	4225
321	Bomo_Chr10	16500001	897	1002	3613
322	Bomo_Chr10	17000001	548	756	2478
323	Bomo_Chr11	1	1221	815	3990
324	Bomo_Chr11	500001	1392	1135	6149
325	Bomo_Chr11	1000001	1140	752	4427
326	Bomo_Chr11	1500001	1462	1090	5966
327	Bomo_Chr11	2000001	1248	884	4992
328	Bomo_Chr11	2500001	1455	879	4843
329	Bomo_Chr11	3000001	1335	1023	4698
330	Bomo_Chr11	3500001	1309	861	5103
331	Bomo_Chr11	4000001	1251	745	3667
332	Bomo_Chr11	4500001	1328	692	3160
333	Bomo_Chr11	5000001	968	697	3580
334	Bomo_Chr11	5500001	845	775	3058
335	Bomo_Chr11	6000001	946	810	2882
336	Bomo_Chr11	6500001	898	801	3595
337	Bomo_Chr11	7000001	1031	1039	3883
338	Bomo_Chr11	7500001	986	985	3713
339	Bomo_Chr11	8000001	937	918	3620
340	Bomo_Chr11	8500001	792	708	2490
341	Bomo_Chr11	9000001	823	963	3527
342	Bomo_Chr11	9500001	768	873	3323
343	Bomo_Chr11	10000001	807	946	2733
344	Bomo_Chr11	10500001	777	984	2705
345	Bomo_Chr11	11000001	757	667	2535
346	Bomo_Chr11	11500001	609	474	2103
347	Bomo_Chr11	12000001	793	762	3100
348	Bomo_Chr11	12500001	722	703	2536
349	Bomo_Chr11	13000001	779	899	3391
350	Bomo_Chr11	13500001	816	1063	3475
351	Bomo_Chr11	14000001	662	801	2215
352	Bomo_Chr11	14500001	761	824	3034
353	Bomo_Chr11	15000001	923	690	3749
354	Bomo_Chr11	15500001	905	991	3389
355	Bomo_Chr11	16000001	1030	1048	4197
356	Bomo_Chr11	16500001	950	1083	4159
357	Bomo_Chr11	17000001	883	914	4101
358	Bomo_Chr11	17500001	1013	976	3557
359	Bomo_Chr11	18000001	949	866	3063
360	Bomo_Chr11	18500001	1208	876	2895
361	Bomo_Chr11	19000001	564	770	2408
362	Bomo_Chr11	19500001	727	885	2912
363	Bomo_Chr12	1	771	530	2274
364	Bomo_Chr12	500001	848	863	3835
365	Bomo_Chr12	1000001	1161	828	5454
366	Bomo_Chr12	1500001	1047	944	4189
367	Bomo_Chr12	2000001	1135	1010	5267
368	Bomo_Chr12	2500001	968	922	3916
369	Bomo_Chr12	3000001	980	883	4112
370	Bomo_Chr12	3500001	941	1055	4574
371	Bomo_Chr12	4000001	912	969	4751
372	Bomo_Chr12	4500001	807	868	3517
373	Bomo_Chr12	5000001	864	1096	4235
374	Bomo_Chr12	5500001	737	854	3502
375	Bomo_Chr12	6000001	767	861	3146
376	Bomo_Chr12	6500001	774	637	2648
377	Bomo_Chr12	7000001	705	715	2213
378	Bomo_Chr12	7500001	714	697	2636
379	Bomo_Chr12	8000001	680	838	2546
380	Bomo_Chr12	8500001	718	789	2657
381	Bomo_Chr12	9000001	699	803	2822
382	Bomo_Chr12	9500001	701	803	2550
383	Bomo_Chr12	10000001	721	714	3077
384	Bomo_Chr12	10500001	701	477	2005
385	Bomo_Chr12	11000001	774	619	2732
386	Bomo_Chr12	11500001	805	805	3449
387	Bomo_Chr12	12000001	876	1037	3667
388	Bomo_Chr12	12500001	994	953	4761
389	Bomo_Chr12	13000001	964	917	3643
390	Bomo_Chr12	13500001	1032	931	3555
391	Bomo_Chr12	14000001	1090	974	3682
392	Bomo_Chr12	14500001	1236	1061	4990
393	Bomo_Chr12	15000001	956	740	3862
394	Bomo_Chr12	15500001	942	868	3440
395	Bomo_Chr12	16000001	942	957	3656
396	Bomo_Chr12	16500001	894	781	3867
397	Bomo_Chr12	17000001	798	836	2736
398	Bomo_Chr13	1	558	551	2579
399	Bomo_Chr13	500001	813	946	5567
400	Bomo_Chr13	1000001	975	973	5927
401	Bomo_Chr13	1500001	1092	919	5715
402	Bomo_Chr13	2000001	982	708	4522
403	Bomo_Chr13	2500001	1014	906	5331
404	Bomo_Chr13	3000001	980	988	4753
405	Bomo_Chr13	3500001	877	827	4508
406	Bomo_Chr13	4000001	910	947	4477
407	Bomo_Chr13	4500001	1022	1038	4647
408	Bomo_Chr13	5000001	955	888	3342
409	Bomo_Chr13	5500001	840	852	3863
410	Bomo_Chr13	6000001	670	690	2618
411	Bomo_Chr13	6500001	708	783	2868
412	Bomo_Chr13	7000001	716	851	3226
413	Bomo_Chr13	7500001	732	900	3151
414	Bomo_Chr13	8000001	642	779	2619
415	Bomo_Chr13	8500001	627	757	2693
416	Bomo_Chr13	9000001	659	868	2635
417	Bomo_Chr13	9500001	657	749	2777
418	Bomo_Chr13	10000001	703	660	2496
419	Bomo_Chr13	10500001	667	958	3018
420	Bomo_Chr13	11000001	751	932	3428
421	Bomo_Chr13	11500001	705	904	2850
422	Bomo_Chr13	12000001	738	934	3689
423	Bomo_Chr13	12500001	799	1093	3776
424	Bomo_Chr13	13000001	908	1079	4034
425	Bomo_Chr13	13500001	877	770	2705
426	Bomo_Chr13	14000001	898	969	3992
427	Bomo_Chr13	14500001	877	909	3947
428	Bomo_Chr13	15000001	1028	919	4076
429	Bomo_Chr13	15500001	1003	952	4179
430	Bomo_Chr13	16000001	990	1055	3301
431	Bomo_Chr13	16500001	826	930	3832
432	Bomo_Chr13	17000001	825	911	3043
433	Bomo_Chr14	1	621	646	2303
434	Bomo_Chr14	500001	1110	905	6514
435	Bomo_Chr14	1000001	1305	967	6284
436	Bomo_Chr14	1500001	1254	936	5156
437	Bomo_Chr14	2000001	1043	874	4472
438	Bomo_Chr14	2500001	1180	1160	5125
439	Bomo_Chr14	3000001	1167	1242	4162
440	Bomo_Chr14	3500001	1094	1179	5450
441	Bomo_Chr14	4000001	1078	1061	4370
442	Bomo_Chr14	4500001	1103	1030	4488
443	Bomo_Chr14	5000001	971	863	3809
444	Bomo_Chr14	5500001	844	902	2978
445	Bomo_Chr14	6000001	887	1023	3724
446	Bomo_Chr14	6500001	941	879	3567
447	Bomo_Chr14	7000001	794	725	3583
448	Bomo_Chr14	7500001	1015	868	3506
449	Bomo_Chr14	8000001	973	883	4396
450	Bomo_Chr14	8500001	1078	911	4776
451	Bomo_Chr14	9000001	1075	1086	4135
452	Bomo_Chr14	9500001	1146	1011	4247
453	Bomo_Chr14	10000001	1154	1033	4498
454	Bomo_Chr14	10500001	785	798	4139
455	Bomo_Chr14	11000001	1268	1135	5688
456	Bomo_Chr14	11500001	1148	1184	5430
457	Bomo_Chr14	12000001	1130	1148	4693
458	Bomo_Chr14	12500001	1038	1051	3979
459	Bomo_Chr15	1	650	757	2232
460	Bomo_Chr15	500001	918	1097	4418
461	Bomo_Chr15	1000001	1011	887	5256
462	Bomo_Chr15	1500001	824	793	4017
463	Bomo_Chr15	2000001	973	1083	5143
464	Bomo_Chr15	2500001	1064	1032	4819
465	Bomo_Chr15	3000001	1036	850	4280
466	Bomo_Chr15	3500001	986	946	3615
467	Bomo_Chr15	4000001	808	918	3540
468	Bomo_Chr15	4500001	794	839	3531
469	Bomo_Chr15	5000001	746	786	2518
470	Bomo_Chr15	5500001	733	727	2259
471	Bomo_Chr15	6000001	765	773	2959
472	Bomo_Chr15	6500001	809	770	2967
473	Bomo_Chr15	7000001	843	1079	3532
474	Bomo_Chr15	7500001	716	776	3114
475	Bomo_Chr15	8000001	712	713	2615
476	Bomo_Chr15	8500001	650	714	2122
477	Bomo_Chr15	9000001	780	720	2395
478	Bomo_Chr15	9500001	845	1034	2986
479	Bomo_Chr15	10000001	785	875	2872
480	Bomo_Chr15	10500001	714	872	2456
481	Bomo_Chr15	11000001	697	760	2319
482	Bomo_Chr15	11500001	783	805	2159
483	Bomo_Chr15	12000001	837	937	2913
484	Bomo_Chr15	12500001	903	943	3533
485	Bomo_Chr15	13000001	904	899	3193
486	Bomo_Chr15	13500001	1067	990	3938
487	Bomo_Chr15	14000001	998	866	4347
488	Bomo_Chr15	14500001	1052	790	3297
489	Bomo_Chr15	15000001	1010	952	3637
490	Bomo_Chr15	15500001	1086	1065	3496
491	Bomo_Chr15	16000001	1038	1000	4188
492	Bomo_Chr15	16500001	1037	954	4034
493	Bomo_Chr15	17000001	1043	1209	4955
494	Bomo_Chr15	17500001	900	1012	3914
495	Bomo_Chr16	1	773	626	3241
496	Bomo_Chr16	500001	1164	1030	6191
497	Bomo_Chr16	1000001	1180	1006	5147
498	Bomo_Chr16	1500001	1262	828	4280
499	Bomo_Chr16	2000001	1281	1080	5603
500	Bomo_Chr16	2500001	1134	779	3689
501	Bomo_Chr16	3000001	1211	859	4879
502	Bomo_Chr16	3500001	1167	877	4375
503	Bomo_Chr16	4000001	1123	1071	4876
504	Bomo_Chr16	4500001	998	1124	5033
505	Bomo_Chr16	5000001	989	1140	4375
506	Bomo_Chr16	5500001	888	1050	3356
507	Bomo_Chr16	6000001	929	846	3709
508	Bomo_Chr16	6500001	882	1094	3833
509	Bomo_Chr16	7000001	920	853	5063
510	Bomo_Chr16	7500001	1097	919	4207
511	Bomo_Chr16	8000001	1068	1005	3869
512	Bomo_Chr16	8500001	1000	1026	4182
513	Bomo_Chr16	9000001	1026	1166	4359
514	Bomo_Chr16	9500001	1044	751	3520
515	Bomo_Chr16	10000001	822	567	2471
516	Bomo_Chr16	10500001	1013	730	4291
517	Bomo_Chr16	11000001	1203	965	4829
518	Bomo_Chr16	11500001	1215	1016	4890
519	Bomo_Chr16	12000001	1097	1006	4624
520	Bomo_Chr16	12500001	1156	966	4395
521	Bomo_Chr16	13000001	1027	1012	4101
522	Bomo_Chr16	13500001	771	1051	3287
523	Bomo_Chr17	1	721	652	3274
524	Bomo_Chr17	500001	1060	914	5512
525	Bomo_Chr17	1000001	1122	1007	5557
526	Bomo_Chr17	1500001	1186	1051	5533
527	Bomo_Chr17	2000001	1024	614	3582
528	Bomo_Chr17	2500001	1116	927	3804
529	Bomo_Chr17	3000001	999	892	2498
530	Bomo_Chr17	3500001	1040	1080	3953
531	Bomo_Chr17	4000001	1010	746	3413
532	Bomo_Chr17	4500001	845	830	4256
533	Bomo_Chr17	5000001	940	844	3189
534	Bomo_Chr17	5500001	925	904	3153
535	Bomo_Chr17	6000001	730	761	3574
536	Bomo_Chr17	6500001	806	772	3129
537	Bomo_Chr17	7000001	696	588	2132
538	Bomo_Chr17	7500001	786	511	2163
539	Bomo_Chr17	8000001	845	565	2333
540	Bomo_Chr17	8500001	887	703	3359
541	Bomo_Chr17	9000001	885	987	3280
542	Bomo_Chr17	9500001	773	789	3168
543	Bomo_Chr17	10000001	756	750	2488
544	Bomo_Chr17	10500001	891	646	2589
545	Bomo_Chr17	11000001	831	887	3496
546	Bomo_Chr17	11500001	997	1012	4086
547	Bomo_Chr17	12000001	924	976	3625
548	Bomo_Chr17	12500001	1079	1136	4923
549	Bomo_Chr17	13000001	1106	1092	4463
550	Bomo_Chr17	13500001	961	1033	3553
551	Bomo_Chr17	14000001	961	860	4036
552	Bomo_Chr17	14500001	1083	839	3737
553	Bomo_Chr17	15000001	1145	973	4395
554	Bomo_Chr17	15500001	1030	850	3731
555	Bomo_Chr17	16000001	884	859	3792
556	Bomo_Chr18	1	907	793	3913
557	Bomo_Chr18	500001	1095	1026	6346
558	Bomo_Chr18	1000001	1036	852	5498
559	Bomo_Chr18	1500001	1278	999	5175
560	Bomo_Chr18	2000001	1129	1050	5018
561	Bomo_Chr18	2500001	1150	1092	5480
562	Bomo_Chr18	3000001	1014	969	4617
563	Bomo_Chr18	3500001	993	1031	4900
564	Bomo_Chr18	4000001	926	1187	4586
565	Bomo_Chr18	4500001	942	1136	3887
566	Bomo_Chr18	5000001	896	878	4021
567	Bomo_Chr18	5500001	791	972	4105
568	Bomo_Chr18	6000001	764	891	3127
569	Bomo_Chr18	6500001	669	1013	3672
570	Bomo_Chr18	7000001	671	872	3351
571	Bomo_Chr18	7500001	775	982	3240
572	Bomo_Chr18	8000001	733	938	2933
573	Bomo_Chr18	8500001	706	791	3102
574	Bomo_Chr18	9000001	799	1084	3782
575	Bomo_Chr18	9500001	755	943	3513
576	Bomo_Chr18	10000001	904	769	4022
577	Bomo_Chr18	10500001	894	968	3766
578	Bomo_Chr18	11000001	992	866	3538
579	Bomo_Chr18	11500001	1002	1004	4210
580	Bomo_Chr18	12000001	1083	979	4279
581	Bomo_Chr18	12500001	1080	926	3595
582	Bomo_Chr18	13000001	1079	861	3912
583	Bomo_Chr18	13500001	1094	853	4288
584	Bomo_Chr18	14000001	1123	1067	5340
585	Bomo_Chr18	14500001	920	840	3607
586	Bomo_Chr18	15000001	766	722	3174
587	Bomo_Chr19	1	1191	884	4110
588	Bomo_Chr19	500001	1195	900	7559
589	Bomo_Chr19	1000001	1022	1051	6483
590	Bomo_Chr19	1500001	954	1007	5262
591	Bomo_Chr19	2000001	1037	597	2931
592	Bomo_Chr19	2500001	1196	991	5298
593	Bomo_Chr19	3000001	1238	1054	5461
594	Bomo_Chr19	3500001	1074	1150	4873
595	Bomo_Chr19	4000001	988	778	3811
596	Bomo_Chr19	4500001	869	790	3199
597	Bomo_Chr19	5000001	886	796	3290
598	Bomo_Chr19	5500001	873	1035	3377
599	Bomo_Chr19	6000001	892	1006	3644
600	Bomo_Chr19	6500001	828	891	3526
601	Bomo_Chr19	7000001	855	838	3617
602	Bomo_Chr19	7500001	823	664	3304
603	Bomo_Chr19	8000001	755	619	3078
604	Bomo_Chr19	8500001	868	939	3004
605	Bomo_Chr19	9000001	841	864	2726
606	Bomo_Chr19	9500001	977	1062	3548
607	Bomo_Chr19	10000001	965	857	4220
608	Bomo_Chr19	10500001	923	918	3585
609	Bomo_Chr19	11000001	1088	1041	3936
610	Bomo_Chr19	11500001	1126	1119	5271
611	Bomo_Chr19	12000001	1040	876	4052
612	Bomo_Chr19	12500001	1136	1088	4095
613	Bomo_Chr19	13000001	1066	1046	4425
614	Bomo_Chr19	13500001	1045	1034	3710
615	Bomo_Chr19	14000001	1007	939	3838
616	Bomo_Chr20	1	779	913	2984
617	Bomo_Chr20	500001	1192	1021	5102
618	Bomo_Chr20	1000001	1254	803	4519
619	Bomo_Chr20	1500001	1212	920	5297
620	Bomo_Chr20	2000001	1211	750	3501
621	Bomo_Chr20	2500001	1221	1330	5037
622	Bomo_Chr20	3000001	1176	1007	4209
623	Bomo_Chr20	3500001	1024	919	3901
624	Bomo_Chr20	4000001	1162	1092	4932
625	Bomo_Chr20	4500001	1142	1181	4588
626	Bomo_Chr20	5000001	1032	1096	3888
627	Bomo_Chr20	5500001	1128	1168	3919
628	Bomo_Chr20	6000001	966	906	3111
629	Bomo_Chr20	6500001	1174	766	3470
630	Bomo_Chr20	7000001	1226	1068	4021
631	Bomo_Chr20	7500001	1201	1110	4224
632	Bomo_Chr20	8000001	563	402	2009
633	Bomo_Chr20	8500001	1232	1107	4168
634	Bomo_Chr20	9000001	1328	1143	4266
635	Bomo_Chr20	9500001	1344	819	4196
636	Bomo_Chr20	10000001	1436	922	4418
637	Bomo_Chr20	10500001	1294	969	4776
638	Bomo_Chr20	11000001	1336	1274	5491
639	Bomo_Chr20	11500001	1118	995	4520
640	Bomo_Chr21	1	731	839	3044
641	Bomo_Chr21	500001	869	621	3584
642	Bomo_Chr21	1000001	1148	802	4789
643	Bomo_Chr21	1500001	1031	777	3944
644	Bomo_Chr21	2000001	1092	575	3113
645	Bomo_Chr21	2500001	824	630	2901
646	Bomo_Chr21	3000001	1045	885	4024
647	Bomo_Chr21	3500001	1021	936	4262
648	Bomo_Chr21	4000001	960	751	3330
649	Bomo_Chr21	4500001	923	758	2644
650	Bomo_Chr21	5000001	974	887	4253
651	Bomo_Chr21	5500001	945	808	3686
652	Bomo_Chr21	6000001	998	894	4044
653	Bomo_Chr21	6500001	923	950	3501
654	Bomo_Chr21	7000001	831	927	3562
655	Bomo_Chr21	7500001	736	1051	3516
656	Bomo_Chr21	8000001	771	769	3297
657	Bomo_Chr21	8500001	709	756	3052
658	Bomo_Chr21	9000001	782	869	2470
659	Bomo_Chr21	9500001	814	856	2825
660	Bomo_Chr21	10000001	947	749	3016
661	Bomo_Chr21	10500001	1002	1251	3920
662	Bomo_Chr21	11000001	867	917	3110
663	Bomo_Chr21	11500001	1047	1119	3412
664	Bomo_Chr21	12000001	1011	778	3823
665	Bomo_Chr21	12500001	1204	926	4871
666	Bomo_Chr21	13000001	1186	817	4767
667	Bomo_Chr21	13500001	1110	622	3200
668	Bomo_Chr21	14000001	1047	967	4069
669	Bomo_Chr21	14500001	894	715	3001
670	Bomo_Chr22	1	1031	944	3196
671	Bomo_Chr22	500001	954	710	3662
672	Bomo_Chr22	1000001	708	690	4054
673	Bomo_Chr22	1500001	881	834	2407
674	Bomo_Chr22	2000001	887	851	3296
675	Bomo_Chr22	2500001	1015	1031	3568
676	Bomo_Chr22	3000001	904	962	3094
677	Bomo_Chr22	3500001	784	919	3164
678	Bomo_Chr22	4000001	875	1172	3557
679	Bomo_Chr22	4500001	872	912	3158
680	Bomo_Chr22	5000001	902	773	2771
681	Bomo_Chr22	5500001	805	1073	2736
682	Bomo_Chr22	6000001	792	922	3685
683	Bomo_Chr22	6500001	766	805	2749
684	Bomo_Chr22	7000001	629	709	2563
685	Bomo_Chr22	7500001	600	736	2504
686	Bomo_Chr22	8000001	675	819	2264
687	Bomo_Chr22	8500001	661	732	2333
688	Bomo_Chr22	9000001	757	915	2791
689	Bomo_Chr22	9500001	752	841	2885
690	Bomo_Chr22	10000001	821	988	3207
691	Bomo_Chr22	10500001	815	941	2605
692	Bomo_Chr22	11000001	779	820	3198
693	Bomo_Chr22	11500001	612	577	1620
694	Bomo_Chr22	12000001	677	862	2554
695	Bomo_Chr22	12500001	906	741	2838
696	Bomo_Chr22	13000001	802	704	2378
697	Bomo_Chr22	13500001	862	1028	3559
698	Bomo_Chr22	14000001	888	969	3682
699	Bomo_Chr22	14500001	1005	1054	3782
700	Bomo_Chr22	15000001	950	957	3208
701	Bomo_Chr22	15500001	993	1047	3575
702	Bomo_Chr22	16000001	1105	953	3558
703	Bomo_Chr22	16500001	982	906	3805
704	Bomo_Chr22	17000001	958	779	3206
705	Bomo_Chr22	17500001	787	1101	2964
706	Bomo_Chr23	1	566	389	1532
707	Bomo_Chr23	500001	881	813	3632
708	Bomo_Chr23	1000001	1060	998	4951
709	Bomo_Chr23	1500001	1015	947	4163
710	Bomo_Chr23	2000001	991	878	4306
711	Bomo_Chr23	2500001	1021	1042	4916
712	Bomo_Chr23	3000001	1007	851	3951
713	Bomo_Chr23	3500001	898	685	3401
714	Bomo_Chr23	4000001	927	1083	3889
715	Bomo_Chr23	4500001	798	1003	3222
716	Bomo_Chr23	5000001	809	695	3331
717	Bomo_Chr23	5500001	757	994	3083
718	Bomo_Chr23	6000001	706	1058	3330
719	Bomo_Chr23	6500001	683	902	3039
720	Bomo_Chr23	7000001	683	706	2079
721	Bomo_Chr23	7500001	642	591	1966
722	Bomo_Chr23	8000001	742	711	2652
723	Bomo_Chr23	8500001	680	643	2278
724	Bomo_Chr23	9000001	731	798	2296
725	Bomo_Chr23	9500001	755	714	3189
726	Bomo_Chr23	10000001	673	769	3025
727	Bomo_Chr23	10500001	704	952	2544
728	Bomo_Chr23	11000001	589	737	2152
729	Bomo_Chr23	11500001	729	702	2307
730	Bomo_Chr23	12000001	813	793	2776
731	Bomo_Chr23	12500001	971	1023	3174
732	Bomo_Chr23	13000001	874	668	2918
733	Bomo_Chr23	13500001	903	1056	3306
734	Bomo_Chr23	14000001	1041	909	2909
735	Bomo_Chr23	14500001	1050	1071	3669
736	Bomo_Chr23	15000001	863	1037	3078
737	Bomo_Chr23	15500001	825	924	2617
738	Bomo_Chr23	16000001	1244	1002	3366
739	Bomo_Chr23	16500001	1364	997	2953
740	Bomo_Chr23	17000001	1445	882	3847
741	Bomo_Chr23	17500001	1419	962	4410
742	Bomo_Chr23	18000001	1300	998	4058
743	Bomo_Chr23	18500001	1488	1202	4745
744	Bomo_Chr23	19000001	1404	1049	3758
745	Bomo_Chr23	19500001	1532	1173	3898
746	Bomo_Chr23	20000001	1306	711	3139
747	Bomo_Chr23	20500001	1484	892	3145
748	Bomo_Chr24	1	807	749	3224
749	Bomo_Chr24	500001	1108	918	4803
750	Bomo_Chr24	1000001	1360	1000	5046
751	Bomo_Chr24	1500001	1292	1010	4532
752	Bomo_Chr24	2000001	1385	1128	6198
753	Bomo_Chr24	2500001	1352	1058	4940
754	Bomo_Chr24	3000001	1318	1112	4952
755	Bomo_Chr24	3500001	1232	961	4482
756	Bomo_Chr24	4000001	1127	876	4357
757	Bomo_Chr24	4500001	1227	1061	4986
758	Bomo_Chr24	5000001	1338	1013	5174
759	Bomo_Chr24	5500001	1190	1130	4489
760	Bomo_Chr24	6000001	1323	1004	5475
761	Bomo_Chr24	6500001	1228	1079	4188
762	Bomo_Chr24	7000001	1285	1020	3945
763	Bomo_Chr24	7500001	1466	813	4331
764	Bomo_Chr24	8000001	1345	983	4369
765	Bomo_Chr24	8500001	732	413	1940
766	Bomo_Chr24	9000001	567	292	1450
767	Bomo_Chr24	9500001	1395	893	3670
768	Bomo_Chr24	10000001	904	646	2824
769	Bomo_Chr24	10500001	1063	804	2922
770	Bomo_Chr24	11000001	1339	747	3578
771	Bomo_Chr24	11500001	1550	932	4259
772	Bomo_Chr24	12000001	1457	831	4095
773	Bomo_Chr24	12500001	1239	808	3229
774	Bomo_Chr24	13000001	1118	950	4492
775	Bomo_Chr24	13500001	890	504	2122
776	Bomo_Chr24	14000001	1465	877	5537
777	Bomo_Chr24	14500001	1506	923	4607
778	Bomo_Chr24	15000001	1568	823	3460
779	Bomo_Chr24	15500001	1495	936	4587
780	Bomo_Chr24	16000001	1498	937	4561
781	Bomo_Chr24	16500001	1551	1181	4900
782	Bomo_Chr25	1	670	787	2305
783	Bomo_Chr25	500001	912	1004	4693
784	Bomo_Chr25	1000001	936	881	3856
785	Bomo_Chr25	1500001	977	996	4649
786	Bomo_Chr25	2000001	1107	1054	5262
787	Bomo_Chr25	2500001	1024	1083	4686
788	Bomo_Chr25	3000001	1101	940	3889
789	Bomo_Chr25	3500001	1088	1038	3531
790	Bomo_Chr25	4000001	1099	1028	4829
791	Bomo_Chr25	4500001	1129	1147	4029
792	Bomo_Chr25	5000001	971	978	3534
793	Bomo_Chr25	5500001	710	681	2386
794	Bomo_Chr25	6000001	767	1021	2639
795	Bomo_Chr25	6500001	827	928	2799
796	Bomo_Chr25	7000001	835	991	3157
797	Bomo_Chr25	7500001	788	871	3520
798	Bomo_Chr25	8000001	792	812	2879
799	Bomo_Chr25	8500001	790	903	2556
800	Bomo_Chr25	9000001	868	900	3017
801	Bomo_Chr25	9500001	895	877	2849
802	Bomo_Chr25	10000001	1061	1127	3935
803	Bomo_Chr25	10500001	1096	1040	3407
804	Bomo_Chr25	11000001	957	983	3309
805	Bomo_Chr25	11500001	1233	1123	4707
806	Bomo_Chr25	12000001	1080	1112	4795
807	Bomo_Chr25	12500001	1190	896	3969
808	Bomo_Chr25	13000001	1124	1132	4676
809	Bomo_Chr25	13500001	996	1100	4481
810	Bomo_Chr25	14000001	773	900	3167
811	Bomo_Chr26	1	851	770	3318
812	Bomo_Chr26	500001	1226	1089	5885
813	Bomo_Chr26	1000001	1220	893	4768
814	Bomo_Chr26	1500001	1316	1127	5645
815	Bomo_Chr26	2000001	1216	1032	4578
816	Bomo_Chr26	2500001	1374	1160	4242
817	Bomo_Chr26	3000001	1187	1057	5454
818	Bomo_Chr26	3500001	1127	1208	4710
819	Bomo_Chr26	4000001	1147	1095	4090
820	Bomo_Chr26	4500001	1116	1294	4798
821	Bomo_Chr26	5000001	927	944	3940
822	Bomo_Chr26	5500001	1061	982	4485
823	Bomo_Chr26	6000001	1181	870	4869
824	Bomo_Chr26	6500001	1036	700	3751
825	Bomo_Chr26	7000001	1138	1244	4454
826	Bomo_Chr26	7500001	1192	1135	5387
827	Bomo_Chr26	8000001	1071	941	4487
828	Bomo_Chr26	8500001	1231	1064	5737
829	Bomo_Chr26	9000001	1331	1206	5365
830	Bomo_Chr26	9500001	1237	1030	4407
831	Bomo_Chr26	10000001	1288	941	4317
832	Bomo_Chr26	10500001	1199	970	4551
833	Bomo_Chr27	1	802	1001	2999
834	Bomo_Chr27	500001	1037	725	4551
835	Bomo_Chr27	1000001	1215	924	4884
836	Bomo_Chr27	1500001	1113	1043	3990
837	Bomo_Chr27	2000001	1158	970	4401
838	Bomo_Chr27	2500001	1167	1069	4668
839	Bomo_Chr27	3000001	1235	999	4440
840	Bomo_Chr27	3500001	1082	1022	3957
841	Bomo_Chr27	4000001	1093	1264	4232
842	Bomo_Chr27	4500001	1053	951	4142
843	Bomo_Chr27	5000001	910	940	3371
844	Bomo_Chr27	5500001	940	1016	3561
845	Bomo_Chr27	6000001	969	1014	3699
846	Bomo_Chr27	6500001	969	1063	2341
847	Bomo_Chr27	7000001	1132	1101	4537
848	Bomo_Chr27	7500001	1240	1114	3527
849	Bomo_Chr27	8000001	1264	1182	4367
850	Bomo_Chr27	8500001	1258	1154	4411
851	Bomo_Chr27	9000001	1317	1086	4795
852	Bomo_Chr27	9500001	1032	802	3309
853	Bomo_Chr27	10000001	1083	884	3486
854	Bomo_Chr28	1	1299	1071	4750
855	Bomo_Chr28	500001	1345	1261	7879
856	Bomo_Chr28	1000001	1400	1100	7143
857	Bomo_Chr28	1500001	1365	1132	7183
858	Bomo_Chr28	2000001	1389	902	5835
859	Bomo_Chr28	2500001	1356	1288	6965
860	Bomo_Chr28	3000001	1412	1184	5997
861	Bomo_Chr28	3500001	1301	1125	5826
862	Bomo_Chr28	4000001	1157	1045	5396
863	Bomo_Chr28	4500001	1106	882	4222
864	Bomo_Chr28	5000001	1261	1005	4696
865	Bomo_Chr28	5500001	1186	830	4959
866	Bomo_Chr28	6000001	1112	1026	4784
867	Bomo_Chr28	6500001	1238	964	5486
868	Bomo_Chr28	7000001	1362	950	5959
869	Bomo_Chr28	7500001	1309	1118	6111
870	Bomo_Chr28	8000001	1396	1102	6634
871	Bomo_Chr28	8500001	1274	1053	6021
872	Bomo_Chr28	9000001	1123	816	4274
873	Bomo_Chr28	9500001	1392	1252	5833
874	Bomo_Chr28	10000001	1154	1082	4554

## Sheet: Fig. 6d
Fig. 6d
Silk gland cell number of BmE2F1 knockout (KO) line, BmE2F1 over expression (OE) line, and wild type (WT, Dazao) lines
Sample	WT	KO	OE
1	990	906	1128
2	976	894	1100
3	898	900	1214
4	906	868	1146
5	982	892	1196
6	984	898	1180
7	944	858	1208
8	1006	848	1188
9	904	866	1206
Cocoon shell weight (CSW) of BmE2F1 KO, BmE2F1 OE, and WT lines
Sample	WT (g)	KO (g)	OE (g)
1	0.116	0.0816878	0.133
2	0.112	0.0816878	0.135
3	0.122	0.0920425	0.132
4	0.116	0.0805372	0.143
5	0.109	0.110451	0.128
6	0.122	0.0759351	0.12
7	0.114	0.073634	0.132
8	0.085	0.103548	0.127
9	0.105	0.073634	0.127
10	0.113	0.113903	0.128
11	0.116	0.0920425	0.133
12	0.117	0.0977952	0.12
13	0.109	0.116204	0.142
14	0.116	0.109301	0.128
15	0.091	0.073634	0.117
16	0.106	0.115053	0.12
17	0.111	0.10815	0.116
18	0.118	0.0931931	0.123
19	0.104	0.0862899	0.133
20	0.109	0.0828383	0.14
21	0.105	0.0839888	0.133
22	0.111	0.0759351	0.119
23	0.116	0.0655803	0.125
24	0.12	0.0690319	0.121
25	0.097	0.0701824	0.141
26	0.106	0.0977952	0.137
27	0.1	0.0678814	0.115
28	0.111	0.0920425	0.114
29	0.125	0.0885909	0.138
30	0.115	0.0851394	0.126
31	0.1	0.0782362	0.13
32	0.111	0.071333	0.14
33	0.116	0.121956	0.125
34	0.116	0.0839888	0.133
35	0.117	0.0747846	0.126
36	0.111	0.0529245	0.135
37	0.117	0.0816878	0.143
38	0.114	0.0920425	0.133
39	0.114	0.0966447	0.13
40	/	0.090892	/

## Sheet: Fig. 6g
Fig. 6g
CRISPR-cas9 mediated knockout of BmChit β-GlcNAcase produced coarser silk
Sample	WT (dtex)	KO (dtex)
1	1.38887	1.63179
2	1.51789	1.72568
3	1.4069	1.53544
4	1.42165	1.50509
5	1.40717	1.62526
6	1.26571	1.56268
7	/	1.66776
8	/	1.64121
9	/	1.6889

## Sheet: Fig. 7b
Fig. 7b Relative expression of BmTret1-like.
Group		pnd/+ or +/+			pnd/pnd
Sample		1	2	3	1	2	3
Time	6h	0.062818	0.0546999	0.058759	0.043	0.0417577	0.0423788
	12h	0.115023	0.116458	0.11574	0.0500537	0.0696328	0.0598432
	18h	0.0527861	0.0596797	0.0562329	0.0226909	0.0196847	0.0211878

## Sheet: Fig. 7f
Fig. 7f Relative expression of Wnt1 in the epidermis of LC strain and WT.
Group	WT			LC
Sample	1	2	3	1	2	3
Relative expression	0.543598	0.35332	0.428539	1.21061	0.777111	1.01228

## Sheet: Fig. 7g
Fig. 7g Relative expression of Wnt1 in the epidermis of LC strain dealt with RNAi.
Group	LC Right			LC left
Sample	1	2	3	1	2	3	4
Relative expression	0.961483	1.08173	0.784584	0.549681	0.347881	0.615572	0.673617

## Sheet: Supplementary Fig. 2
Supplementary Fig. 2

## Sheet: Supplementary Fig. 5b, c
Supplementary Fig. 5b, c
Four SVs with significant frequency divergence in the genomic region of BmE2F1 between local and CHN-I silkworms, and the cocoon weight (CW), cocoon shell weight (CSW), cocoon shell ratio (CSR) are significantly different between strains with ("1") and without ("0") the four SVs.
Sample ID	Group	SV				CW (g)	CSW (g)	CSR
		Bomo_Chr15-13342147	Bomo_Chr15-13356227	Bomo_Chr15-13370440	Bomo_Chr15-13338841
BomL85	Local	0	0	0	0
BomL194	Local	0	0	0	0
BomL41	Local	0	0	0	0
BomL40	Local	0	0	0	1
BomL84	Local	0	0	0	0
BomL193	Local	1	1	1	1
BomL214	Local	0	0	0	0
BomL38	Local	0	0	0	0
BomL114	Local	0	0	0	0	0.703967	0.102967	0.146266
BomL197	Local	0	0	1	0	0.971933	0.153	0.157418
BomL170	Local	0	0	0	0	0.969067	0.1211	0.124966
BomL37	Local	0	0	0	0
BomL122	Local	0	0	0	0	0.605833	0.0854	0.140963
BomL67	Local	0	0	0	0
BomL32	Local	0	0	0	0
BomL31	Local	0	0	1	0
BomL69	Local	0	0	0	0	0.737333	0.0760667	0.103165
BomL34	Local	0	0	0	0
BomL24	Local	0	0	0	0
BomL30	Local	0	0	0	0
BomL68	Local	0	0	0	0
BomL172	Local	0	0	0	0
BomL171	Local	0	0	0	0
BomL213	Local	0	0	0	0
BomL91	Local	0	0	0	0
BomL86	Local	0	0	0	0
BomL102	Local	0	0	0	1
BomL166	Local	0	0	0	0
BomL71	Local	0	1	1	1
BomL94	Local	0	0	0	0
BomL82	Local	0	1	1	1
BomL97	Local	0	0	0	0
BomL81	Local	0	0	0	0
BomL165	Local	0	0	0	0
BomL80	Local	0	0	0	0
BomL160	Local	0	0	1	0
BomL93	Local	0	0	0	0
BomL199	Local	1	0	0	1
BomL29	Local	0	0	0	0
BomL39	Local	0	0	0	0
BomL72	Local	0	0	0	0
BomL106	Local	0	0	0	0
BomL87	Local	0	0	0	0
BomL70	Local	0	0	0	0
BomL76	Local	0	0	0	0
BomL78	Local	0	0	0	0
BomL169	Local	0	0	1	0
BomL104	Local	0	0	0	0
BomL212	Local	0	0	0	0
BomL25	Local	0	0	0	0
BomL186	Local	0	1	0	0	1.05943	0.168833	0.159362
BomL35	Local	0	0	0	0	0.704867	0.0785667	0.111463
BomL2	Local	0	0	0	0
BomL108	Local	0	1	1	1
BomL209	Local	1	1	1	1
BomL211	Local	0	0	0	0
BomL208	Local	0	0	0	0
BomL125	Local	0	0	0	0
BomL138	Local	0	0	0	0
BomL117	Local	0	0	0	0
BomL115	Local	0	0	0	0
BomL118	Local	0	0	0	0
BomL27	Local	0	0	0	0
BomL33	Local	0	0	1	0
BomL26	Local	0	0	0	0
BomL28	Local	0	0	1	0
BomL124	Local	0	0	0	0
BomL123	Local	0	0	0	0
BomL110	Local	0	0	0	0
BomL116	Local	0	0	0	0
BomL210	Local	0	0	0	0
BomL119	Local	0	0	0	0
BomL135	Local	0	0	0	0
BomL137	Local	0	0	0	0
BomL113	Local	0	0	0	0
BomL109	Local	0	0	0	0
BomL10	Local	0	0	0	0
BomL8	Local	0	0	0	0
BomL15	Local	0	0	0	0
BomL14	Local	0	0	0	0
BomL13	Local	0	0	0	0
BomL9	Local	0	0	0	0
BomL12	Local	0	0	0	0
BomL11	Local	0	0	0	0
BomL46	Local	0	0	0	0	1.07	0.1498	0.14
BomL79	Local	0	0	0	1	0.62	0.0682	0.11
BomL45	Local	0	0	0	0	0.891	0.11583	0.13
BomL36	Local	0	0	1	0	1.65	0.23925	0.145
BomL42	Local	0	0	0	0
BomL44	Local	0	0	0	0	1.33	0.15827	0.119
BomL192	Local	1	1	1	1	1.11	0.1443	0.13
BomL43	Local	0	0	0	0	1.4	0.196	0.14
BomL65	Local	0	0	0	0
BomL19	Local	0	0	0	0
BomL5	Local	0	0	0	0
BomL23	Local	0	0	0	0
BomL16	Local	0	0	0	0
BomL176	Local	0	1	0	0
BomL1	Local	0	0	0	0
BomL18	Local	0	0	0	0
BomL22	Local	0	0	0	0
BomL4	Local	0	0	0	0
BomL21	Local	0	0	0	0
BomL20	Local	0	0	0	0
BomL17	Local	0	0	0	0
BomL100	Local	0	0	0	0
BomL95	Local	1	1	1	1	1.25	0.20375	0.163
BomL167	Local	0	0	0	0
BomL99	Local	0	0	0	0
BomL98	Local	0	0	0	0
BomL175	Local	0	0	0	0
BomL173	Local	0	0	0	0
BomL174	Local	0	0	0	0
BomL50	Local	0	0	0	0	1.23	0.16728	0.136
BomL49	Local	0	0	0	0	1	0.133	0.133
BomL182	Local	1	1	1	1
BomL183	Local	0	0	0	0	1.43	0.26455	0.185
BomL181	Local	0	1	1	0	1.09	0.20601	0.189
BomL53	Local	0	0	0	0	1.16	0.174	0.15
BomL52	Local	0	0	0	0	1.39	0.22101	0.159
BomL180	Local	1	1	1	1
BomL179	Local	1	1	1	1
BomL185	Local	0	1	1	1
BomL184	Local	0	0	1	0
BomL177	Local	0	0	0	1
BomL55	Local	1	0	1	0
BomL64	Local	0	0	0	0
BomL60	Local	0	0	0	0	1.2	0.1584	0.132
BomL62	Local	1	1	0	0
BomL63	Local	0	0	0	0
BomL61	Local	0	0	0	0
BomL178	Local	0	1	1	1	0.98	0.15974	0.163
BomL59	Local	0	0	0	0
BomL56	Local	0	0	1	0	1.38	0.21804	0.158
BomL58	Local	0	0	0	0	1.167	0.145875	0.125
BomL57	Local	0	1	0	0	1.27	0.19812	0.156
BomL51	Local	0	0	0	0
BomL90	Local	0	0	0	0	0.99	0.14652	0.148
BomL89	Local	0	0	0	0	0.83	0.1162	0.14
BomL202	Local	1	1	1	1	1.42	0.33086	0.233
BomL112	Local	0	0	0	0	0.83	0.1	0.120482
BomL111	Local	0	0	0	0	0.79	0.09	0.113924
BomL201	Local	0	0	1	0	0.93	0.16833	0.181
BomL105	Local	0	0	1	0	0.83	0.14276	0.172
BomL74	Local	0	0	0	0	0.76	0.08892	0.117
BomL96	Local	0	0	0	0	1	0.195	0.195
BomL75	Local	0	0	0	0	0.99	0.10989	0.111
BomL77	Local	0	0	0	0	0.86	0.11094	0.129
BomL92	Local	0	0	1	0	1.19	0.14042	0.118
BomL47	Local	0	1	0	0	1.36	0.2	0.147059
BomL48	Local	0	0	0	0	1.209	0.162333	0.134271
BomL168	Local	0	0	0	0	0.952667	0.129333	0.135759
BomL200	Local	0	0	1	0	1.311	0.246	0.187643
BomL54	Local	0	0	0	0	1.33433	0.233333	0.174869
BomL101	Local	1	1	1	1	1.448	0.35	0.241713
BomL7	Local	0	0	0	0	0.983	0.136333	0.138691
BomL6	Local	0	1	0	0
BomL121	Local	0	0	0	0
BomL120	Local	0	0	0	0
BomL66	Local	0	0	0	0
BomP98	Improved-CHN	1	1	1	1
BomP106	Improved-CHN	0	0	0	0
BomP174	Improved-CHN	1	1	1	1
BomP97	Improved-CHN	0	0	0	0
BomP101	Improved-CHN	1	1	1	1
BomP180	Improved-CHN	0	0	1	0
BomP131	Improved-CHN	1	1	1	1
BomP196	Improved-CHN	0	0	0	0
BomP124	Improved-CHN	0	0	0	0
BomP127	Improved-CHN	1	1	1	1
BomP129	Improved-CHN	1	1	1	1
BomP199	Improved-CHN	0	0	1	1
BomP198	Improved-CHN	1	1	1	1
BomP105	Improved-CHN	1	1	1	1
BomP104	Improved-CHN	1	1	1	1
BomP103	Improved-CHN	1	1	1	1
BomP102	Improved-CHN	1	1	1	0
BomP119	Improved-CHN	0	0	1	1
BomP197	Improved-CHN	1	1	1	1	1.68	0.37968	0.226
BomP109	Improved-CHN	1	1	1	1	1.585	0.4135	0.260883
BomP179	Improved-CHN	1	1	1	1	1.33863	0.3398	0.253841
BomP170	Improved-CHN	1	1	1	1	1.43267	0.368733	0.257376
BomP122	Improved-CHN	1	1	0	1
BomP158	Improved-CHN	0	0	1	0
BomP121	Improved-CHN	0	0	1	0
BomP120	Improved-CHN	0	1	1	1
BomP112	Improved-CHN	1	1	1	1
BomP171	Improved-CHN	1	1	1	1	1.37097	0.389033	0.283766
BomP149	Improved-CHN	1	1	1	1
BomP113	Improved-CHN	1	1	1	1
BomP163	Improved-CHN	1	1	1	1
BomP157	Improved-CHN	1	1	1	1
BomP168	Improved-CHN	1	1	1	1	1.46703	0.385333	0.262662
BomP110	Improved-CHN	1	1	1	1
BomP108	Improved-CHN	1	1	1	1
BomP107	Improved-CHN	0	0	1	1
BomP148	Improved-CHN	1	1	1	1	1.21697	0.266767	0.219206
BomP153	Improved-CHN	1	1	1	1	1.26673	0.3033	0.239435
BomP111	Improved-CHN	1	1	1	1	1.30487	0.298367	0.228657
BomP150	Improved-CHN	1	1	1	1	1.27903	0.290633	0.227229
BomP114	Improved-CHN	0	0	0	0	1.17577	0.2672	0.227256
BomP161	Improved-CHN	1	1	1	1	1.206	0.295567	0.24508
BomP156	Improved-CHN	1	1	1	1	1.03187	0.221433	0.214595
BomP192	Improved-CHN	1	1	1	1	1.32063	0.377233	0.285646
BomP194	Improved-CHN	1	1	1	1	1.50997	0.3943	0.261132
BomP187	Improved-CHN	1	1	1	1	1.282	0.311833	0.24324
BomP175	Improved-CHN	0	0	1	0	1.24227	0.312733	0.251744
BomP186	Improved-CHN	1	1	1	1	1.24937	0.360267	0.288359
BomP125	Improved-CHN	1	1	1	1	1.308	0.3465	0.264908
BomP167	Improved-CHN	1	1	1	1	1.4192	0.372933	0.262777
BomP178	Improved-CHN	1	1	1	1	1.4079	0.370767	0.263347
BomP155	Improved-CHN	1	1	1	1	1.3337	0.3395	0.254555
BomP188	Improved-CHN	1	1	1	1
BomP193	Improved-CHN	1	1	1	1	1.54563	0.428633	0.277319
BomP183	Improved-CHN	1	1	1	1	1.55353	0.392633	0.252736
BomP191	Improved-CHN	1	1	1	1	1.3493	0.316333	0.234443
BomP181	Improved-CHN	1	1	1	1	1.42307	0.3742	0.262953
BomP99	Improved-CHN	0	0	1	0	1.36333	0.355267	0.260587
BomP123	Improved-CHN	1	1	1	1
BomP128	Improved-CHN	1	1	1	1	1.40133	0.3591	0.256256
BomP184	Improved-CHN	1	1	1	1
BomP166	Improved-CHN	1	1	1	1	1.59017	0.567367	0.356797
BomP185	Improved-CHN	1	1	1	1
BomP177	Improved-CHN	1	1	1	1	1.38077	0.3416	0.247399
BomP176	Improved-CHN	1	1	1	1	1.32423	0.345167	0.260654
BomP169	Improved-CHN	1	1	1	1	1.37077	0.336267	0.245313
BomP172	Improved-CHN	1	1	1	1	1.24143	0.332033	0.26746
BomM529	Genetic stock	0	0	1	0	0.869933	0.109433	0.125795
BomM461	Genetic stock	0	1	1	1	0.722333	0.0884	0.122381
BomP50	Improved-JPN	0	0	0	0	1.21033	0.293733	0.242688
BomM484	Genetic stock	0	0	1	0	1.01367	0.150667	0.148635
BomP64	Improved-JPN	0	0	0	0	1.29063	0.3269	0.253287
BomM525	Genetic stock	0	0	0	0	1.02443	0.1328	0.129633
BomM278	Genetic stock	1	1	1	1	0.928	0.140233	0.151114
BomM63	Genetic stock	0	0	0	0	0.905433	0.1291	0.142584
BomP74	Improved-JPN	0	0	0	0	1.28977	0.2982	0.231205
BomM544	Genetic stock	0	0	1	0	1.13873	0.1961	0.172209
BomP47	Improved-JPN	0	0	0	0	1.1234	0.285733	0.254347
BomM393	Genetic stock	0	0	0	0	0.8626	0.1048	0.121493
BomM574	Genetic stock	0	0	0	0	1.03	0.169833	0.164887
BomM109	Genetic stock	0	0	0	0	0.5676	0.0763333	0.134484
BomM608	Genetic stock	0	0	0	0	1.05863	0.217867	0.2058
BomM633	Genetic stock	0	0	0	0	0.852	0.1332	0.156338
BomP68	Improved-JPN	0	0	0	0	1.2155	0.2903	0.238832
BomM361	Genetic stock	0	0	0	0	0.673733	0.0826667	0.122699
BomP25	Improved-JPN	0	0	0	0	1.19307	0.2622	0.21977
BomM295	Genetic stock	0	0	0	0	0.9877	0.1445	0.146299
BomP87	Improved-JPN	0	0	0	0	1.20213	0.241333	0.200754
BomM294	Genetic stock	0	0	0	0	1.06567	0.158033	0.148295
BomP27	Improved-JPN	0	0	0	0	1.1368	0.257233	0.226278
BomP195	Improved-JPN	1	0	0	0	1.26	0.26082	0.207
BomM457	Genetic stock	0	0	0	0	0.748967	0.0940333	0.125551
BomM316	Genetic stock	0	0	1	0	0.8591	0.120933	0.140767
BomM71	Genetic stock	0	0	0	0	0.737367	0.108767	0.147507
BomM106	Genetic stock	1	1	1	1	0.611767	0.0843333	0.137852
BomM399	Genetic stock	0	0	1	0	0.7933	0.102167	0.128787
BomM292	Genetic stock	0	0	1	0	1.06257	0.164067	0.154406
BomM357	Genetic stock	0	0	0	0	0.743267	0.1017	0.136828
BomM329	Genetic stock	0	0	1	0	0.927267	0.151267	0.163132
BomP53	Improved-JPN	0	0	0	0	1.19237	0.308467	0.258701
BomM328	Genetic stock	0	0	1	0	0.825733	0.128333	0.155417
BomP69	Improved-JPN	0	0	0	0	1.3136	0.295233	0.224751
BomM293	Genetic stock	1	1	1	1	1.0119	0.1544	0.152584
BomP37	Improved-JPN	0	0	0	0	1.2861	0.304667	0.236892
BomM323	Genetic stock	0	1	1	1	0.9657	0.145333	0.150495
BomP49	Improved-JPN	0	0	0	0	1.09807	0.268867	0.244855
BomM330	Genetic stock	0	0	0	0	0.906	0.1492	0.16468
BomP58	Improved-JPN	0	0	0	0	1.302	0.3206	0.246237
BomP77	Improved-JPN	0	0	0	0	1.21973	0.310067	0.254209
BomP73	Improved-JPN	0	0	0	0	1.16397	0.267267	0.229617
BomP57	Improved-JPN	0	0	0	0	1.4232	0.341767	0.24014
BomM291	Genetic stock	0	0	1	0	0.788067	0.107533	0.136452
BomP51	Improved-JPN	0	0	0	0	1.34447	0.317867	0.236426
BomP46	Improved-JPN	0	0	0	0	1.11797	0.256933	0.229822
BomP63	Improved-JPN	0	0	0	0	1.08783	0.244667	0.224912
BomP48	Improved-JPN	0	0	0	0	1.25263	0.288033	0.229942
BomP40	Improved-JPN	0	0	0	0	1.3799	0.32	0.231901
BomP20	Improved-JPN	1	0	0	0	1.1732	0.287033	0.244658
BomP39	Improved-JPN	0	0	0	0	1.11327	0.231367	0.207827
BomP22	Improved-JPN	0	0	0	0	1.30143	0.307233	0.236073
BomP60	Improved-JPN	0	0	0	0	1.21783	0.2878	0.236321
BomM557	Genetic stock	0	0	0	0	1.4112	0.215833	0.152943
BomM290	Genetic stock	0	0	1	0	0.847033	0.119567	0.141159
BomM470	Genetic stock	0	0	0	0	0.737633	0.107467	0.145691
BomP72	Improved-JPN	0	0	0	0	1.08183	0.291433	0.269388
BomM605	Genetic stock	0	0	0	0	1.32093	0.2054	0.155496
BomP59	Improved-JPN	0	0	0	0	1.13197	0.263533	0.23281
BomM24	Genetic stock	0	0	0	0	1.1407	0.1676	0.146927
BomP62	Improved-JPN	0	0	0	0	0.841367	0.267733	0.318212
BomM389	Genetic stock	0	1	0	0	0.728867	0.0845333	0.115979
BomP56	Improved-JPN	0	0	0	0	1.4304	0.306433	0.214229
BomM604	Genetic stock	0	0	0	0	1.28613	0.237133	0.184377
BomP55	Improved-JPN	0	0	0	0	1.1643	0.2632	0.226059
BomM482	Genetic stock	0	0	0	0	0.9627	0.120967	0.125654
BomP76	Improved-JPN	0	0	0	0	1.07443	0.206367	0.19207

## Sheet: Supplementary Fig. 6b,c
Supplementary Fig. 6b. FPKM of BmChit β-GlcNAcase in four silkworm strains.
Strains	XF	QB	SX	CF
FPKM	65.4924	45.3313	168.09	156.385
Supplementary Fig. 6c. Relative expression of BmChit β-GlcNAcase from 5L1D to W1.
Time	5L1D	5L3D	5L5D	W1
Relative expression	0.0366511	0.0195052	0.0146292	0.209497

## Sheet: Supplementary Fig.7b
Supplementary Fig. 7b
